# Supplementary material for: Expression of divergent methyl/alkyl coenzyme M reductases from uncultured archaea
Source: Commun Biol. 2022 Oct 20;5:1113. doi: 10.1038/s42003-022-04057-6 (PMC9584954; doi:10.1038/s42003-022-04057-6)
Supplement: Supplementary file 4 — Supplementary Data 1 [file 42003_2022_4057_MOESM4_ESM.xlsx]

## Sheet: Legend
aThe genome assession numbers are from GenBank assembly or RefSeq assembly.
bDifferent contigs are seprated by "//".
cmcrgenes from different contigs are separated by "//". Operon structures were recognized if the identified mcr genes were located on the same contig and strand and the distance between two adjacent genes was smaller than 250 bp. The numeric numbers before or after a gene represent the number of base pairs (<500) from the gene to the end of the contig.
dGTDB taxonomic classification: d, domain; p, phylum; c, class; o, order; f, family; g, genus; s, species.

## Sheet: methanogens
accessiona	contig_idb	patternc	GTDB_taxonomyd
GB_GCA_000007185.1	AE009439.1	BDCGA	d__Archaea;p__Methanobacteriota;c__Methanopyri;o__Methanopyrales;f__Methanopyraceae;g__Methanopyrus;s__Methanopyrus kandleri
GB_GCA_000007345.1	AE010299.1	BDCGA	d__Archaea;p__Halobacteriota;c__Methanosarcinia;o__Methanosarcinales;f__Methanosarcinaceae;g__Methanosarcina;s__Methanosarcina acetivorans
GB_GCA_000014945.1	CP000477.1 // CP000477.1	BDGA // C	d__Archaea;p__Halobacteriota;c__Methanosarcinia;o__Methanotrichales;f__Methanotrichaceae;g__Methanothrix_B;s__Methanothrix_B thermoacetophila
GB_GCA_000309865.1	AMGN01000039.1 // AMGN01000010.1 // AMGN01000010.1 // AMGN01000020.1	B_0 // BDGA // D // DCGA	d__Archaea;p__Methanobacteriota;c__Methanobacteria;o__Methanobacteriales;f__Methanobacteriaceae;g__Methanobacterium;s__Methanobacterium sp000309865
GB_GCA_001316325.1	BBES01000001.1 // BBES01000007.1 // BBES01000001.1 // BBES01000007.1	A // A // BD // BDCG	d__Archaea;p__Methanobacteriota;c__Methanobacteria;o__Methanobacteriales;f__Methanobacteriaceae;g__Methanobacterium;s__Methanobacterium formicicum
GB_GCA_001412335.1	LKUF01000365.1 // LKUF01000111.1	198_B_3 // 266_DCGA_3	d__Archaea;p__Halobacteriota;c__Methanomicrobia;o__Methanomicrobiales;f__Methanoregulaceae;g__SD8;s__SD8 sp001412335
GB_GCA_001421175.1	LJKL01000008.1 // LJKL01000008.1 // LJKL01000008.1	A // BDG // C	d__Archaea;p__Thermoplasmatota;c__Thermoplasmata;o__Methanomassiliicoccales;f__Methanomethylophilaceae;g__RumEn-M2;s__RumEn-M2 sp001421175
GB_GCA_001507955.1	LGEU01000033.1 // LGEU01000134.1	0_A // 1_BDCG_460	d__Archaea;p__Methanobacteriota;c__Methanobacteria;o__Methanobacteriales;f__Methanothermobacteraceae_A;g__Methanothermobacter_A;s__Methanothermobacter_A sp001507955
GB_GCA_001509375.1	LGFT01000098.1 // LGFT01000100.1 // LGFT01000104.1 // LGFT01000105.1 // LGFT01000011.1	1_A // 1_A // 64_BDG_414 // 65_BDG_216 // C	d__Archaea;p__Halobacteriota;c__Methanosarcinia;o__Methanotrichales;f__Methanotrichaceae;g__Methanothrix_A;s__Methanothrix_A harundinacea_D
GB_GCA_001512375.1	LFRN01000071.1	BDCGA	d__Archaea;p__Halobacteriota;c__Methanomicrobia;o__Methanomicrobiales;f__Methanoculleaceae;g__Methanoculleus;s__Methanoculleus thermohydrogenotrophicum
GB_GCA_001512965.1	LFRW01000043.1 // LFRW01000043.1	BDGA // C	d__Archaea;p__Thermoplasmatota;c__Thermoplasmata;o__Methanomassiliicoccales;f__Methanomassiliicoccaceae;g__DTU008;s__DTU008 sp001512965
GB_GCA_001563305.1	CP013703.1 // CP013703.1 // CP013703.1	B // C // GA	d__Archaea;p__Thermoplasmatota;c__Thermoplasmata;o__Methanomassiliicoccales;f__Methanomethylophilaceae;g__ISO4-G1;s__ISO4-G1 sp001563305
GB_GCA_001577565.1	LSRV01000012.1	BDCGA	d__Archaea;p__Halobacteriota;c__Methanosarcinia;o__Methanosarcinales;f__Methanosarcinaceae;g__Methanolobus;s__Methanolobus sp001577565
GB_GCA_001587575.1	LNJC01000051.1 // LNJC01000003.1	BDGA // C	d__Archaea;p__Methanobacteriota;c__Thermococci;o__Methanofastidiosales;f__Methanofastidiosaceae;g__Methanofastidiosum;s__Methanofastidiosum sp001587575
GB_GCA_001587595.1	LNJB01000002.1 // LNJB01000002.1	BDGA // C	d__Archaea;p__Methanobacteriota;c__Thermococci;o__Methanofastidiosales;f__Methanofastidiosaceae;g__Methanofastidiosum;s__Methanofastidiosum sp001587595
GB_GCA_001587675.1	LNGD01000046.1 // LNGD01000019.1 // LNGD01000052.1	B_1 // C // 204_DGA	d__Archaea;p__Methanobacteriota;c__Thermococci;o__Methanofastidiosales;f__Methanofastidiosaceae;g__Methanofastidiosum;s__Methanofastidiosum sp001587675
GB_GCA_001587715.1	LNGC01000006.1 // LNGC01000037.1	BDGA // 478_C	d__Archaea;p__Methanobacteriota;c__Thermococci;o__Methanofastidiosales;f__Methanofastidiosaceae;g__Methanofastidiosum;s__Methanofastidiosum sp001587715
GB_GCA_001602645.1	LUYE01000004.1 // LUYE01000028.1	BDGA_2 // C	d__Archaea;p__Halobacteriota;c__Methanosarcinia;o__Methanotrichales;f__Methanotrichaceae;g__Methanothrix_A;s__Methanothrix_A sp001602645
GB_GCA_001714685.2	MDTP02000004.1	BDCGA	d__Archaea;p__Halobacteriota;c__Methanosarcinia;o__Methanosarcinales;f__Methanosarcinaceae;g__Methanosarcina;s__Methanosarcina sp001714685
GB_GCA_001896715.1	MPOY01000500.1 // MPOY01000549.1 // MPOY01000389.1	4_A // BDCG_316 // 164_BGA_151	d__Archaea;p__Halobacteriota;c__Methanomicrobia;o__Methanomicrobiales;f__Methanoculleaceae;g__Methanoculleus;s__Methanoculleus sp001896715
GB_GCA_001896725.1	MPPA01000031.1	BDCGA	d__Archaea;p__Halobacteriota;c__Methanosarcinia;o__Methanosarcinales;f__Methanosarcinaceae;g__Methanomethylovorans;s__Methanomethylovorans sp001896725
GB_GCA_001914405.1	MSDW01000001.1 // MSDW01000001.1	BDGA // C	d__Archaea;p__Halobacteriota;c__Methanonatronarchaeia;o__Methanonatronarchaeales;f__Methanohalarchaeaceae;g__Methanohalarchaeum;s__Methanohalarchaeum thermophilum
GB_GCA_002067035.1	MVQB01000060.1	BDCGA	d__Archaea;p__Halobacteriota;c__Methanomicrobia;o__Methanomicrobiales;f__Methanoregulaceae;g__Methanoregula;s__Methanoregula sp002067035
GB_GCA_002067065.1	MVPY01000045.1 // MVPY01000081.1 // MVPY01000043.1	BDC_37 // BDGA // D	d__Archaea;p__Methanobacteriota;c__Methanobacteria;o__Methanobacteriales;f__Methanobacteriaceae;g__Methanobacterium;s__Methanobacterium sp002067065
GB_GCA_002067275.1	MVQX01000013.1	BDCGA	d__Archaea;p__Halobacteriota;c__Methanosarcinia;o__Methanosarcinales;f__Methanosarcinaceae;g__Methanomethylovorans;s__Methanomethylovorans sp002067275
GB_GCA_002067315.1	MVRA01000205.1 // MVRA01000186.1	BDCGA // D	d__Archaea;p__Halobacteriota;c__Methanocellia;o__Methanocellales;f__Methanocellaceae;g__Methanocella_A;s__Methanocella_A sp002067315
GB_GCA_002067325.1	MVQY01000163.1 // MVQY01000169.1 // MVQY01000121.1	BDCGA // BDGA // C	d__Archaea;p__Methanobacteriota;c__Methanobacteria;o__Methanobacteriales;f__Methanobacteriaceae;g__Methanobacterium_A;s__Methanobacterium_A sp002067325
GB_GCA_002067365.1	MVRK01000062.1 // MVRK01000058.1	BDGA // C	d__Archaea;p__Halobacteriota;c__Methanosarcinia;o__Methanotrichales;f__Methanotrichaceae;g__Methanothrix;s__Methanothrix sp002067365
GB_GCA_002067705.1	MVRL01000009.1 // MVRL01000059.1 // MVRL01000178.1	2_BDGA // 1_BDGA // C	d__Archaea;p__Halobacteriota;c__Methanosarcinia;o__Methanotrichales;f__Methanotrichaceae;g__Methanothrix;s__Methanothrix sp002067705
GB_GCA_002067755.1	MVQH01000091.1 // MVQH01000045.1	BDGA // C	d__Archaea;p__Halobacteriota;c__Methanosarcinia;o__Methanotrichales;f__Methanotrichaceae;g__Methanothrix;s__Methanothrix sp002067755
GB_GCA_002067795.1	MVQI01000082.1 // MVQI01000033.1	BDGA // C	d__Archaea;p__Halobacteriota;c__Methanosarcinia;o__Methanotrichales;f__Methanotrichaceae;g__MVQI01;s__MVQI01 sp002067795
GB_GCA_002067865.1	MVRC01000013.1 // MVRC01000013.1	BDGA // C	d__Archaea;p__Thermoplasmatota;c__Thermoplasmata;o__Methanomassiliicoccales;f__UBA472;g__MVRC01;s__MVRC01 sp002067865
GB_GCA_002067895.1	MVRE01000021.1	BDCGA	d__Archaea;p__Halobacteriota;c__Methanomicrobia;o__Methanomicrobiales;f__Methanoregulaceae;g__MVRE01;s__MVRE01 sp002067895
GB_GCA_002201895.1	CP019436.1	BDCGA	d__Archaea;p__Methanobacteriota;c__Methanopyri;o__Methanopyrales;f__Methanopyraceae;g__Methanopyrus;s__Methanopyrus sp002201895
GB_GCA_002256595.1	NOLC01000178.1 // NOLC01000055.1	BDGA_476 // C	d__Archaea;p__Halobacteriota;c__Methanosarcinia;o__Methanotrichales;f__Methanotrichaceae;g__Methanothrix;s__Methanothrix sp002256595
GB_GCA_002494495.1	DACB01000008.1 // DACB01000002.1	BDCGA // C	d__Archaea;p__Methanobacteriota;c__Methanobacteria;o__Methanobacteriales;f__Methanobacteriaceae;g__Methanobacterium_A;s__Methanobacterium_A sp002494495
GB_GCA_002494885.1	DACV01000009.1	BDCGA	d__Archaea;p__Methanobacteriota;c__Methanobacteria;o__Methanobacteriales;f__Methanobacteriaceae;g__Methanobacterium_D;s__Methanobacterium_D sp002494885
GB_GCA_002495325.1	DAEQ01000001.1 // DAEQ01000001.1	BDGA // C	d__Archaea;p__Thermoplasmatota;c__Thermoplasmata;o__Methanomassiliicoccales;f__Methanomethylophilaceae;g__Methanomethylophilus;s__Methanomethylophilus sp002495325
GB_GCA_002495625.1	DAGC01000013.1 // DAGC01000011.1 // DAGC01000013.1	BDCGA // BDGA // C	d__Archaea;p__Methanobacteriota;c__Methanobacteria;o__Methanobacteriales;f__Methanobacteriaceae;g__Methanobacterium_A;s__Methanobacterium_A sp002495625
GB_GCA_002495685.1	DAGJ01000021.1	BDCGA	d__Archaea;p__Methanobacteriota;c__Methanobacteria;o__Methanobacteriales;f__Methanobacteriaceae;g__UBA412;s__UBA412 sp002495685
GB_GCA_002496565.1	DAKJ01000005.1	BDCGA	d__Archaea;p__Halobacteriota;c__Methanosarcinia;o__Methanosarcinales;f__Methanosarcinaceae;g__Methanosarcina;s__Methanosarcina sp002496565
GB_GCA_002496805.1	DALO01000019.1 // DALO01000015.1	BDCGA // BDGA	d__Archaea;p__Methanobacteriota;c__Methanobacteria;o__Methanobacteriales;f__Methanobacteriaceae;g__Methanobacterium;s__Methanobacterium sp002496805
GB_GCA_002498065.1	DAFZ01000004.1 // DAFZ01000012.1 // DAFZ01000039.1 // DAFZ01000073.1	B_7 // B_5 // 217_DCGA_4 // 216_DGA_5	d__Archaea;p__Halobacteriota;c__Methanomicrobia;o__Methanomicrobiales;f__Methanoculleaceae;g__Methanoculleus;s__Methanoculleus sp002498065
GB_GCA_002498315.1	DAGX01000005.1 // DAGX01000005.1	BDCGA // BDGA	d__Archaea;p__Halobacteriota;c__Methanomicrobia;o__Methanomicrobiales;f__Methanofollaceae;g__Methanofollis;s__Methanofollis sp002498315
GB_GCA_002498365.1	DAHB01000004.1 // DAHB01000004.1	BDGA // C	d__Archaea;p__Thermoplasmatota;c__Thermoplasmata;o__Methanomassiliicoccales;f__Methanomethylophilaceae;g__VadinCA11;s__VadinCA11 sp002498365
GB_GCA_002498375.1	DAHC01000008.1 // DAHC01000006.1	BDCGA // BGA	d__Archaea;p__Halobacteriota;c__Methanomicrobia;o__Methanomicrobiales;f__Methanocorpusculaceae;g__Methanocorpusculum;s__Methanocorpusculum sp002498375
GB_GCA_002498385.1	DAHH01000019.1 // DAHH01000002.1	BDCGA // BDGA	d__Archaea;p__Methanobacteriota;c__Methanobacteria;o__Methanobacteriales;f__Methanobacteriaceae;g__Methanobacterium_C;s__Methanobacterium_C sp002498385
GB_GCA_002498605.1	DAHY01000050.1 // DAHY01000050.1	65_B // GA	d__Archaea;p__Thermoplasmatota;c__Thermoplasmata;o__Methanomassiliicoccales;f__Methanomethylophilaceae;g__VadinCA11;s__VadinCA11 sp002498605
GB_GCA_002499445.1	DALS01000055.1	BDCGA	d__Archaea;p__Halobacteriota;c__Methanosarcinia;o__Methanosarcinales;f__Methanosarcinaceae;g__Methanosarcina;s__Methanosarcina sp002499445
GB_GCA_002499905.1	DANP01000021.1	BDCGA	d__Archaea;p__Halobacteriota;c__Methanomicrobia;o__Methanomicrobiales;f__Methanoregulaceae;g__UBA9949;s__UBA9949 sp002499905
GB_GCA_002501655.1	DANY01000010.1 // DANY01000035.1 // DANY01000010.1	B // BDCGA // GA	d__Archaea;p__Halobacteriota;c__Methanomicrobia;o__Methanomicrobiales;f__Methanoculleaceae;g__Methanoculleus;s__Methanoculleus sp002501655
GB_GCA_002501765.1	DAOG01000076.1 // DAOG01000057.1	BDGA // C	d__Archaea;p__Halobacteriota;c__Methanosarcinia;o__Methanotrichales;f__Methanotrichaceae;g__UBA204;s__UBA204 sp002501765
GB_GCA_002502245.1	DAPW01000032.1	BDCGA	d__Archaea;p__Halobacteriota;c__Methanomicrobia;o__Methanomicrobiales;f__Methanoregulaceae;g__Methanoregula;s__Methanoregula sp002502245
GB_GCA_002502735.1	DAQC01000002.1	BDCGA	d__Archaea;p__Halobacteriota;c__Methanomicrobia;o__Methanomicrobiales;f__Methanoregulaceae;g__Methanoregula;s__Methanoregula sp002502735
GB_GCA_002502785.1	DAQG01000046.1 // DAQG01000101.1	BDGA // C	d__Archaea;p__Halobacteriota;c__Methanosarcinia;o__Methanotrichales;f__Methanotrichaceae;g__Methanothrix_A;s__Methanothrix_A harundinacea_A
GB_GCA_002502855.1	DAQK01000047.1 // DAQK01000051.1	BDCGA // C	d__Archaea;p__Methanobacteriota;c__Methanobacteria;o__Methanobacteriales;f__Methanobacteriaceae;g__Methanobacterium_A;s__Methanobacterium_A sp002502855
GB_GCA_002502965.1	DAQS01000006.1 // DAQS01000006.1	BDGA // C	d__Archaea;p__Thermoplasmatota;c__Thermoplasmata;o__Methanomassiliicoccales;f__Methanomethylophilaceae;g__RumEn-M2;s__RumEn-M2 sp002502965
GB_GCA_002503135.1	DARA01000050.1	258_BDCGA	d__Archaea;p__Halobacteriota;c__Methanomicrobia;o__Methanomicrobiales;f__Methanoculleaceae;g__UBA207;s__UBA207 sp002503135
GB_GCA_002503825.1	DASP01000005.1	BDCGA	d__Archaea;p__Halobacteriota;c__Methanomicrobia;o__Methanomicrobiales;f__Methanoregulaceae;g__UBA467;s__UBA467 sp002503825
GB_GCA_002503885.1	DASQ01000116.1 // DASQ01000108.1	BDCGA // BDGA	d__Archaea;p__Halobacteriota;c__Methanomicrobia;o__Methanomicrobiales;f__Methanoculleaceae;g__Methanoculleus;s__Methanoculleus marisnigri_B
GB_GCA_002504405.1	DARO01000013.1 // DARO01000013.1 // DARO01000013.1	B // C // GA	d__Archaea;p__Thermoplasmatota;c__Thermoplasmata;o__Methanomassiliicoccales;f__Methanomethylophilaceae;g__UBA71;s__UBA71 sp002504405
GB_GCA_002504495.1	DATC01000004.1 // DATC01000066.1 // DATC01000094.1	11_A // BDG_221 // C	d__Archaea;p__Thermoplasmatota;c__Thermoplasmata;o__Methanomassiliicoccales;f__Methanomethylophilaceae;g__UBA71;s__UBA71 sp002504495
GB_GCA_002504725.1	DATN01000007.1 // DATN01000002.1	BDCGA // D	d__Archaea;p__Methanobacteriota;c__Methanobacteria;o__Methanobacteriales;f__Methanobacteriaceae;g__UBA587;s__UBA587 sp002504725
GB_GCA_002505345.1	DAUY01000001.1 // DAUY01000001.1	BDGA // C	d__Archaea;p__Thermoplasmatota;c__Thermoplasmata;o__Methanomassiliicoccales;f__Methanomethylophilaceae;g__VadinCA11;s__VadinCA11 sp002505345
GB_GCA_002505485.1	DAVG01000008.1	BDCGA	d__Archaea;p__Halobacteriota;c__Methanosarcinia;o__Methanosarcinales;f__Methanosarcinaceae;g__Methanosarcina;s__Methanosarcina sp002505485
GB_GCA_002505765.1	DAVZ01000032.1	BDCGA	d__Archaea;p__Methanobacteriota;c__Methanobacteria;o__Methanobacteriales;f__Methanobacteriaceae;g__Methanobacterium_D;s__Methanobacterium_D sp002505765
GB_GCA_002506105.1	DAWU01000007.1	BDCGA_3	d__Archaea;p__Halobacteriota;c__Methanomicrobia;o__Methanomicrobiales;f__Methanoregulaceae;g__Methanolinea;s__Methanolinea sp002506105
GB_GCA_002506335.1	DAXJ01000035.1 // DAXJ01000035.1 // DAXJ01000088.1 // DAXJ01000035.1	A // 176_BD // C // G	d__Archaea;p__Halobacteriota;c__Methanosarcinia;o__Methanotrichales;f__Methanotrichaceae;g__UBA114;s__UBA114 sp002506335
GB_GCA_002506425.1	DAXO01000079.1 // DAXO01000022.1 // DAXO01000079.1	B // C // GA	d__Archaea;p__Thermoplasmatota;c__Thermoplasmata;o__Methanomassiliicoccales;f__Methanomethylophilaceae;g__UBA71;s__UBA71 sp002506425
GB_GCA_002506535.1	DAXT01000008.1 // DAXT01000002.1	BDGA // C	d__Archaea;p__Halobacteriota;c__Methanosarcinia;o__Methanotrichales;f__Methanotrichaceae;g__Methanothrix_A;s__Methanothrix_A harundinacea_B
GB_GCA_002506585.1	DAXW01000003.1 // DAXW01000007.1 // DAXW01000001.1 // DAXW01000003.1	B // BD_225 // 5_CGA // GA	d__Archaea;p__Halobacteriota;c__Methanomicrobia;o__Methanomicrobiales;f__Methanoculleaceae;g__Methanoculleus;s__Methanoculleus sp002506585
GB_GCA_002506905.1	DAYM01000013.1 // DAYM01000013.1 // DAYM01000013.1	B // C // GA	d__Archaea;p__Thermoplasmatota;c__Thermoplasmata;o__Methanomassiliicoccales;f__Methanomethylophilaceae;g__UBA328;s__UBA328 sp002506905
GB_GCA_002507205.1	DAZF01000064.1 // DAZF01000056.1	BDCG_469 // BDCGA	d__Archaea;p__Halobacteriota;c__Methanosarcinia;o__Methanosarcinales;f__Methanosarcinaceae;g__Methanolobus;s__Methanolobus sp002507205
GB_GCA_002508545.1	DAVH01000047.1 // DAVH01000047.1	BDGA // C	d__Archaea;p__Thermoplasmatota;c__Thermoplasmata;o__Methanomassiliicoccales;f__Methanomassiliicoccaceae;g__Methanomassiliicoccus;s__Methanomassiliicoccus sp002508545
GB_GCA_002509325.1	DADO01000018.1	BDCGA	d__Archaea;p__Halobacteriota;c__Methanosarcinia;o__Methanosarcinales;f__Methanosarcinaceae;g__Methanosarcina;s__Methanosarcina sp002509325
GB_GCA_002509665.1	DADN01000233.1 // DADN01000201.1 // DADN01000201.1	B_1 // BDGA // D	d__Archaea;p__Methanobacteriota;c__Methanobacteria;o__Methanobacteriales;f__Methanobacteriaceae;g__Methanobacterium_D;s__Methanobacterium_D sp002509665
GB_GCA_002835825.1	PIZH01000161.1	174_BDCGA_1	d__Archaea;p__Halobacteriota;c__Methanomicrobia;o__Methanomicrobiales;f__Methanoregulaceae;g__Methanoregula;s__Methanoregula sp002835825
GB_GCA_002839605.1	PGYK01000002.1	BDCGA	d__Archaea;p__Halobacteriota;c__Methanomicrobia;o__Methanomicrobiales;f__Methanoregulaceae;g__Methanoregula;s__Methanoregula sp002839605
GB_GCA_002839645.1	PGYL01000021.1 // PGYL01000015.1	BDCGA // BDGA_0	d__Archaea;p__Halobacteriota;c__Methanomicrobia;o__Methanomicrobiales;f__Methanoculleaceae;g__Methanoculleus;s__Methanoculleus sp002839645
GB_GCA_002839675.1	PGYM01000002.1	BDCGA	d__Archaea;p__Halobacteriota;c__Methanomicrobia;o__Methanomicrobiales;f__Methanoregulaceae;g__Methanoregula;s__Methanoregula sp002839675
GB_GCA_002839705.1	PGYO01000008.1 // PGYO01000023.1 // PGYO01000008.1 // PGYO01000003.1	B // BDGA_292 // CGA // D	d__Archaea;p__Methanobacteriota;c__Methanobacteria;o__Methanobacteriales;f__Methanobacteriaceae;g__UBA349;s__UBA349 sp002839705
GB_GCA_003135935.1	PNBI01000087.1 // PNBI01000150.1	202_BDGA // C	d__Archaea;p__Thermoplasmatota;c__Thermoplasmata;o__Methanomassiliicoccales;f__UBA472;g__FEN-33;s__FEN-33 sp003135935
GB_GCA_003141335.1	PLLR01000074.1	BDCGA	d__Archaea;p__Halobacteriota;c__Methanomicrobia;o__Methanomicrobiales;f__Methanoregulaceae;g__Methanoregula;s__Methanoregula sp003141335
GB_GCA_003151535.1	PLXT01000055.1 // PLXT01000055.1 // PLXT01000055.1	A // BDCG // 311_C	d__Archaea;p__Methanobacteriota;c__Methanobacteria;o__Methanobacteriales;f__Methanobacteriaceae;g__Methanobacterium_B;s__Methanobacterium_B sp003151535
GB_GCA_003153895.1	PMBU01000145.1 // PMBU01000070.1 // PMBU01000031.1	B_2 // C // 198_DGA	d__Archaea;p__Thermoplasmatota;c__Thermoplasmata;o__Methanomassiliicoccales;f__UBA472;g__FEN-33;s__FEN-33 sp003153895
GB_GCA_003157235.1	PMJC01000039.1	BDCGA	d__Archaea;p__Halobacteriota;c__Methanosarcinia;o__Methanosarcinales;f__Methanosarcinaceae;g__Methanosarcina;s__Methanosarcina sp003157235
GB_GCA_003157895.1	PMKW01000177.1 // PMKW01000077.1	BDC_323 // 1_GA	d__Archaea;p__Halobacteriota;c__Methanomicrobia;o__Methanomicrobiales;f__Methanoregulaceae;g__Methanoregula;s__Methanoregula sp003157895
GB_GCA_003164755.1	PLUB01000118.1	BDCGA	d__Archaea;p__Halobacteriota;c__Methanosarcinia;o__Methanosarcinales;f__Methanosarcinaceae;g__Methanosarcina;s__Methanosarcina sp003164755
GB_GCA_003166335.1	PMWA01000101.1	BDCGA_497	d__Archaea;p__Methanobacteriota;c__Methanobacteria;o__Methanobacteriales;f__Methanobacteriaceae;g__Methanobacterium_A;s__Methanobacterium_A sp003166335
GB_GCA_003266145.1	MVJJ01000088.1 // MVJJ01000090.1 // MVJJ01000087.1	BD_12 // C // 46_GA	d__Archaea;p__Methanobacteriota;c__Methanobacteria;o__Methanobacteriales;f__Methanobacteriaceae;g__Methanosphaera;s__Methanosphaera sp003266145
GB_GCA_003315655.1	NIZT01000070.1	BDCGA	d__Archaea;p__Methanobacteriota;c__Methanobacteria;o__Methanobacteriales;f__Methanobacteriaceae;g__Methanobrevibacter_C;s__Methanobrevibacter_C sp003315655
GB_GCA_003315675.1	NIZU01000044.1 // NIZU01000086.1 // NIZU01000094.1	B_182 // BDC_143 // 1_GA_35	d__Archaea;p__Halobacteriota;c__Methanomicrobia;o__Methanomicrobiales;f__Methanocorpusculaceae;g__Methanocorpusculum;s__Methanocorpusculum sp003315675
GB_GCA_003491285.1	CP022705.1 // CP022705.1	BDCGA // BDGA	d__Archaea;p__Methanobacteriota;c__Methanobacteria;o__Methanobacteriales;f__Methanobacteriaceae;g__UBA117;s__UBA117 sp002494785
GB_GCA_003491305.1	CP022706.1 // CP022706.1	BDCGA // BDGA	d__Archaea;p__Methanobacteriota;c__Methanobacteria;o__Methanobacteriales;f__Methanobacteriaceae;g__Methanobacterium;s__Methanobacterium sp003491305
GB_GCA_003550345.1	PUJZ01000032.1 // PUJZ01000032.1	BDGA // C	d__Archaea;p__Thermoplasmatota;c__Thermoplasmata;o__Methanomassiliicoccales;f__Methanomethylophilaceae;g__PWHV01;s__PWHV01 sp003550345
GB_GCA_003555025.1	PWHV01000021.1 // PWHV01000021.1	BDGA // C	d__Archaea;p__Thermoplasmatota;c__Thermoplasmata;o__Methanomassiliicoccales;f__Methanomethylophilaceae;g__PWHV01;s__PWHV01 sp003555025
GB_GCA_003555325.1	PWGQ01000060.1	BDCGA	d__Archaea;p__Halobacteriota;c__Methanosarcinia;o__Methanosarcinales;f__Methanosarcinaceae;g__Methanosalsum;s__Methanosalsum sp003555325
GB_GCA_003558085.1	PWMT01000017.1	BDCGA_282	d__Archaea;p__Methanobacteriota;c__Methanobacteria;o__Methanobacteriales;f__Methanobacteriaceae;g__UBA588;s__UBA588 sp003558085
GB_GCA_003558335.1	PWMA01000049.1 // PWMA01000001.1	BDGA // C	d__Archaea;p__Methanobacteriota;c__Thermococci;o__Methanofastidiosales;f__Methanofastidiosaceae;g__Methanofastidiosum;s__Methanofastidiosum sp003558335
GB_GCA_003565715.1	PXAV01000083.1	BDCGA	d__Archaea;p__Halobacteriota;c__Methanosarcinia;o__Methanosarcinales;f__Methanosarcinaceae;g__Methanolobus;s__Methanolobus sp003565715
GB_GCA_003584625.1	AP017647.1	BDCGA	d__Archaea;p__Methanobacteriota;c__Methanobacteria;o__Methanobacteriales;f__Methanothermobacteraceae_A;g__Methanothermobacter_A;s__Methanothermobacter_A sp003584625
GB_GCA_003600755.1	NPZC01000006.1 // NPZC01000014.1	BDCGA // BDGA	d__Archaea;p__Methanobacteriota;c__Methanobacteria;o__Methanobacteriales;f__Methanobacteriaceae;g__UBA588;s__UBA588 sp002509085
GB_GCA_003838065.1	QZAC01000070.1	BDCGA	d__Archaea;p__Halobacteriota;c__Methanomicrobia;o__Methanomicrobiales;f__Methanocorpusculaceae;g__Methanocalculus;s__Methanocalculus sp003838065
GB_GCA_003838185.1	QZAD01000084.1	BDCGA	d__Archaea;p__Halobacteriota;c__Methanomicrobia;o__Methanomicrobiales;f__Methanocorpusculaceae;g__Methanocalculus;s__Methanocalculus sp003838185
GB_GCA_003857025.1	RPOO01000177.1 // RPOO01000012.1 // RPOO01000187.1	2_A // BDG // C	d__Archaea;p__Halobacteriota;c__Methanosarcinia;o__Methanotrichales;f__Methanotrichaceae;g__Methanothrix;s__Methanothrix sp003857025
GB_GCA_004212035.1	RYFX01000061.1 // RYFX01000052.1	BDGA // C	d__Archaea;p__Halobacteriota;c__Methanonatronarchaeia;o__Methanonatronarchaeales;f__Methanonatronarchaeaceae;g__Methanonatronarchaeum;s__Methanonatronarchaeum sp004212035
GB_GCA_004212155.1	RXIG01000011.1 // RXIG01000001.1	BDGA // C	d__Archaea;p__Methanobacteriota;c__Thermococci;o__Methanofastidiosales;f__NM3;g__NM3;s__NM3 sp004212155
GB_GCA_004332335.1	SISS01000043.1	BDCGA	d__Archaea;p__Halobacteriota;c__Methanomicrobia;o__Methanomicrobiales;f__Methanosphaerulaceae;g__UBA288;s__UBA288 sp004332335
GB_GCA_004525545.1	SPCU01000015.1 // SPCU01000042.1 // SPCU01000015.1	1_A // BDG // C	d__Archaea;p__Thermoplasmatota;c__Thermoplasmata;o__Methanomassiliicoccales;f__UBA472;g__UBA472;s__UBA472 sp004525545
GB_GCA_004553595.1	SFKZ01000013.1	BDCGA	d__Archaea;p__Methanobacteriota;c__Methanobacteria;o__Methanobacteriales;f__Methanobacteriaceae;g__Methanobrevibacter;s__Methanobrevibacter ruminantium_A
GB_GCA_006546655.1	VIAQ01000015.1	BDCGA	d__Archaea;p__Halobacteriota;c__Methanosarcinia;o__Methanosarcinales;f__Methanosarcinaceae;g__Methanolobus;s__Methanolobus vulcani_A
GB_GCA_006954405.1	LVVQ01000001.1 // LVVQ01000001.1	BDGA // C	d__Archaea;p__Thermoplasmatota;c__Thermoplasmata;o__Methanomassiliicoccales;f__Methanomethylophilaceae;g__MX-02;s__MX-02 sp006954405
GB_GCA_006954425.1	LVVR01000001.1 // LVVR01000001.1 // LVVR01000001.1	B // C // GA	d__Archaea;p__Thermoplasmatota;c__Thermoplasmata;o__Methanomassiliicoccales;f__Methanomethylophilaceae;g__UBA71;s__UBA71 sp006954425
GB_GCA_006954465.1	LVVU01000244.1 // LVVU01000154.1 // LVVU01000154.1	B_1 // C // GA	d__Archaea;p__Thermoplasmatota;c__Thermoplasmata;o__Methanomassiliicoccales;f__Methanomethylophilaceae;g__UBA71;s__UBA71 sp006954465
GB_GCA_013329415.1	DUKH01000138.1	BDCGA	d__Archaea;p__Halobacteriota;c__Methanosarcinia;o__Methanosarcinales;f__Methanosarcinaceae;g__MTP4;s__MTP4 sp9310u
GB_GCA_013329565.1	DUJZ01000033.1 // DUJZ01000158.1	BDGA_207 // C	d__Archaea;p__Thermoplasmatota;c__Thermoplasmata;o__Methanomassiliicoccales;f__UBA472;g__UBA472;s__UBA472 sp8940u
GB_GCA_013331415.1	DUGL01000210.1	BDCGA_2	d__Archaea;p__Halobacteriota;c__Methanomicrobia;o__Methanomicrobiales;f__Methanoregulaceae;g__UBA9949;s__UBA9949 sp10516u
GB_GCA_900100715.1	FNCA01000001.1	BDCGA	d__Archaea;p__Halobacteriota;c__Methanosarcinia;o__Methanosarcinales;f__Methanosarcinaceae;g__Methanolobus;s__Methanolobus vulcani
GB_GCA_900314605.1	OMVX01000010.1	BDCGA	d__Archaea;p__Methanobacteriota;c__Methanobacteria;o__Methanobacteriales;f__Methanobacteriaceae;g__Methanobrevibacter_B;s__Methanobrevibacter_B sp900314605
GB_GCA_900314635.1	OMVY01000007.1	BDCGA	d__Archaea;p__Methanobacteriota;c__Methanobacteria;o__Methanobacteriales;f__Methanobacteriaceae;g__Methanobrevibacter;s__Methanobrevibacter sp900314635
GB_GCA_900314695.1	OMWD01000010.1 // OMWD01000002.1	BDCGA // BDGA	d__Archaea;p__Methanobacteriota;c__Methanobacteria;o__Methanobacteriales;f__Methanobacteriaceae;g__Methanobrevibacter_A;s__Methanobrevibacter_A sp900314695
GB_GCA_900319535.1	ONOR01000022.1 // ONOR01000016.1	BDC_76 // BDCGA	d__Archaea;p__Methanobacteriota;c__Methanobacteria;o__Methanobacteriales;f__Methanobacteriaceae;g__Methanobrevibacter_A;s__Methanobrevibacter_A sp900319535
GB_GCA_900322125.1	ONYO01000230.1 // ONYO01000150.1 // ONYO01000221.1	4_A // BDG // C_1	d__Archaea;p__Methanobacteriota;c__Methanobacteria;o__Methanobacteriales;f__Methanobacteriaceae;g__Methanosphaera;s__Methanosphaera sp900322125
RS_GCF_000006175.1	NC_014222.1	BDCGA	d__Archaea;p__Methanobacteriota;c__Methanococci;o__Methanococcales;f__Methanococcaceae;g__Methanococcus;s__Methanococcus voltae
RS_GCF_000008645.1	NC_000916.1 // NC_000916.1	BDCGA // BDGA	d__Archaea;p__Methanobacteriota;c__Methanobacteria;o__Methanobacteriales;f__Methanothermobacteraceae;g__Methanothermobacter;s__Methanothermobacter thermautotrophicus
RS_GCF_000011005.1	NC_013665.1 // NC_013665.1	BDCGA // D	d__Archaea;p__Halobacteriota;c__Methanocellia;o__Methanocellales;f__Methanocellaceae;g__Methanocella;s__Methanocella paludicola
RS_GCF_000011585.1	BX950229.1	BDCGA	d__Archaea;p__Methanobacteriota;c__Methanococci;o__Methanococcales;f__Methanococcaceae;g__Methanococcus;s__Methanococcus maripaludis
RS_GCF_000012545.1	NC_007681.1 // NC_007681.1	BDGA // C	d__Archaea;p__Methanobacteriota;c__Methanobacteria;o__Methanobacteriales;f__Methanobacteriaceae;g__Methanosphaera;s__Methanosphaera stadtmanae
RS_GCF_000013445.1	NC_007796.1	BDCGA	d__Archaea;p__Halobacteriota;c__Methanomicrobia;o__Methanomicrobiales;f__Methanospirillaceae;g__Methanospirillum;s__Methanospirillum hungatei
RS_GCF_000013725.1	NC_007955.1	BDCGA	d__Archaea;p__Halobacteriota;c__Methanosarcinia;o__Methanosarcinales;f__Methanosarcinaceae;g__Methanococcoides;s__Methanococcoides burtonii
RS_GCF_000015765.1	NC_008942.1 // NC_008942.1	BDCGA // BGA	d__Archaea;p__Halobacteriota;c__Methanomicrobia;o__Methanomicrobiales;f__Methanocorpusculaceae;g__Methanocorpusculum;s__Methanocorpusculum labreanum
RS_GCF_000015825.1	NC_009051.1 // NC_009051.1	BDCGA // BDGA	d__Archaea;p__Halobacteriota;c__Methanomicrobia;o__Methanomicrobiales;f__Methanoculleaceae;g__Methanoculleus;s__Methanoculleus marisnigri
RS_GCF_000016125.1	NC_009135.1	BDCGA	d__Archaea;p__Methanobacteriota;c__Methanococci;o__Methanococcales;f__Methanococcaceae;g__Methanococcus;s__Methanococcus maripaludis_D
RS_GCF_000016525.1	NC_009515.1 // NC_009515.1	BDCGA // BDGA	d__Archaea;p__Methanobacteriota;c__Methanobacteria;o__Methanobacteriales;f__Methanobacteriaceae;g__Methanobrevibacter_A;s__Methanobrevibacter_A smithii
RS_GCF_000017165.1	NC_009634.1	BDCGA	d__Archaea;p__Methanobacteriota;c__Methanococci;o__Methanococcales;f__Methanococcaceae;g__Methanococcus;s__Methanococcus vannielii
RS_GCF_000017185.1	NC_009635.1	BDCGA	d__Archaea;p__Methanobacteriota;c__Methanococci;o__Methanococcales;f__Methanococcaceae;g__Methanothermococcus_A;s__Methanothermococcus_A aeolicus
RS_GCF_000017225.1	NC_009637.1	BDCGA	d__Archaea;p__Methanobacteriota;c__Methanococci;o__Methanococcales;f__Methanococcaceae;g__Methanococcus;s__Methanococcus maripaludis_A
RS_GCF_000017625.1	NC_009712.1	BDCGA	d__Archaea;p__Halobacteriota;c__Methanomicrobia;o__Methanomicrobiales;f__Methanoregulaceae;g__Methanoregula;s__Methanoregula boonei
RS_GCF_000018485.1	NC_009975.1	BDCGA	d__Archaea;p__Methanobacteriota;c__Methanococci;o__Methanococcales;f__Methanococcaceae;g__Methanococcus;s__Methanococcus maripaludis_C
RS_GCF_000021965.1	NC_011832.1	BDCGA	d__Archaea;p__Halobacteriota;c__Methanomicrobia;o__Methanomicrobiales;f__Methanosphaerulaceae;g__Methanosphaerula;s__Methanosphaerula palustris
RS_GCF_000023985.1	NC_013156.1 // NC_013156.1 // NC_013156.1	BDCGA // D // G	d__Archaea;p__Methanobacteriota;c__Methanococci;o__Methanococcales;f__Methanocaldococcaceae;g__Methanocaldococcus;s__Methanocaldococcus fervens
RS_GCF_000024185.1	NC_013790.1	BDCGA	d__Archaea;p__Methanobacteriota;c__Methanobacteria;o__Methanobacteriales;f__Methanobacteriaceae;g__Methanobrevibacter;s__Methanobrevibacter ruminantium
RS_GCF_000024625.1	NC_013407.1 // NC_013407.1 // NC_013407.1	BDCGA // BGA // D	d__Archaea;p__Methanobacteriota;c__Methanococci;o__Methanococcales;f__Methanocaldococcaceae;g__Methanocaldococcus;s__Methanocaldococcus vulcanius
RS_GCF_000025525.1	NC_013887.1 // NC_013887.1 // NC_013887.1	BDCGA // BGA // D	d__Archaea;p__Methanobacteriota;c__Methanococci;o__Methanococcales;f__Methanocaldococcaceae;g__Methanocaldococcus;s__Methanocaldococcus sp000025525
RS_GCF_000025865.1	NC_014002.1	BDCGA	d__Archaea;p__Halobacteriota;c__Methanosarcinia;o__Methanosarcinales;f__Methanosarcinaceae;g__Methanohalophilus;s__Methanohalophilus mahii
RS_GCF_000063445.1	NC_009464.1 // NC_009464.1	BDCGA // D	d__Archaea;p__Halobacteriota;c__Methanocellia;o__Methanocellales;f__Methanocellaceae;g__Methanocella_A;s__Methanocella_A arvoryzae
RS_GCF_000091665.1	NC_000909.1 // NC_000909.1 // NC_000909.1	BDCGA // BGA // D	d__Archaea;p__Methanobacteriota;c__Methanococci;o__Methanococcales;f__Methanocaldococcaceae;g__Methanocaldococcus;s__Methanocaldococcus jannaschii
RS_GCF_000092305.1	NC_014122.1	BDCGA	d__Archaea;p__Methanobacteriota;c__Methanococci;o__Methanococcales;f__Methanocaldococcaceae;g__Methanocaldococcus_A;s__Methanocaldococcus_A infernus
RS_GCF_000145295.1	NC_014408.1 // NC_014408.1	BDCGA // BDGA	d__Archaea;p__Methanobacteriota;c__Methanobacteria;o__Methanobacteriales;f__Methanothermobacteraceae;g__Methanothermobacter;s__Methanothermobacter marburgensis
RS_GCF_000147875.1	NC_014507.1 // NC_014507.1	BDCGA // BGA	d__Archaea;p__Halobacteriota;c__Methanomicrobia;o__Methanomicrobiales;f__Methanomicrobiaceae;g__Methanolacinia;s__Methanolacinia petrolearia
RS_GCF_000166095.1	NC_014658.1 // NC_014658.1	BDCGA // BDGA	d__Archaea;p__Methanobacteriota;c__Methanobacteria;o__Methanobacteriales;f__Methanothermaceae;g__Methanothermus;s__Methanothermus fervidus
RS_GCF_000179575.2	NC_015636.1	BDCGA	d__Archaea;p__Methanobacteriota;c__Methanococci;o__Methanococcales;f__Methanococcaceae;g__Methanothermococcus_A;s__Methanothermococcus_A okinawensis
RS_GCF_000191585.1	NC_015216.1 // NC_015216.1	BDCGA // BDGA	d__Archaea;p__Methanobacteriota;c__Methanobacteria;o__Methanobacteriales;f__Methanobacteriaceae;g__Methanobacterium_B;s__Methanobacterium_B lacus
RS_GCF_000195895.1	NC_007355.1	BDCGA	d__Archaea;p__Halobacteriota;c__Methanosarcinia;o__Methanosarcinales;f__Methanosarcinaceae;g__Methanosarcina;s__Methanosarcina barkeri_B
RS_GCF_000196655.1	NC_014253.1	BDCGA	d__Archaea;p__Halobacteriota;c__Methanosarcinia;o__Methanosarcinales;f__Methanosarcinaceae;g__Methanohalobium;s__Methanohalobium evestigatum
RS_GCF_000204415.1	NC_015416.1 // NC_015416.1	BDGA // C	d__Archaea;p__Halobacteriota;c__Methanosarcinia;o__Methanotrichales;f__Methanotrichaceae;g__Methanothrix;s__Methanothrix soehngenii
RS_GCF_000214415.1	NC_015562.1 // NC_015562.1	BDCGA // BDGA	d__Archaea;p__Methanobacteriota;c__Methanococci;o__Methanococcales;f__Methanococcaceae;g__Methanotorris;s__Methanotorris igneus
RS_GCF_000214725.1	NC_015574.1 // NC_015574.1	BDCGA // D	d__Archaea;p__Methanobacteriota;c__Methanobacteria;o__Methanobacteriales;f__Methanobacteriaceae;g__Methanobacterium_C;s__Methanobacterium_C paludis
RS_GCF_000217995.1	NC_015676.1	BDCGA	d__Archaea;p__Halobacteriota;c__Methanosarcinia;o__Methanosarcinales;f__Methanosarcinaceae;g__Methanosalsum;s__Methanosalsum zhilinae
RS_GCF_000235565.1	NC_017527.1 // NC_017527.1	BDGA // C	d__Archaea;p__Halobacteriota;c__Methanosarcinia;o__Methanotrichales;f__Methanotrichaceae;g__Methanothrix_A;s__Methanothrix_A harundinacea_E
RS_GCF_000235685.2	NZ_AGIY02000001.1	BDCGA	d__Archaea;p__Halobacteriota;c__Methanomicrobia;o__Methanomicrobiales;f__Methanoregulaceae;g__Methanolinea;s__Methanolinea tarda
RS_GCF_000243255.1	NZ_CM001436.1	BDCGA	d__Archaea;p__Halobacteriota;c__Methanomicrobia;o__Methanomicrobiales;f__Methanomicrobiaceae;g__Methanoplanus;s__Methanoplanus limicola
RS_GCF_000243455.1	NZ_AGJL01000010.1 // NZ_AGJL01000024.1	BDCGA // BDGA	d__Archaea;p__Methanobacteriota;c__Methanococci;o__Methanococcales;f__Methanococcaceae;g__Methanotorris;s__Methanotorris formicicus
RS_GCF_000251105.1	NC_017034.1	BDCGA	d__Archaea;p__Halobacteriota;c__Methanocellia;o__Methanocellales;f__Methanocellaceae;g__Methanocella;s__Methanocella conradii
RS_GCF_000275865.1	NZ_CM001555.1 // NZ_CM001555.1	BDCGA // BDGA	d__Archaea;p__Halobacteriota;c__Methanomicrobia;o__Methanomicrobiales;f__Methanofollaceae;g__Methanofollis;s__Methanofollis liminatans
RS_GCF_000300255.2	NC_020913.1 // NC_020913.1	BDGA // C	d__Archaea;p__Thermoplasmatota;c__Thermoplasmata;o__Methanomassiliicoccales;f__Methanomethylophilaceae;g__Methanomethylophilus;s__Methanomethylophilus alvus
RS_GCF_000302455.1	NZ_AMPO01000008.1 // NZ_AMPO01000001.1 // NZ_AMPO01000006.1	BDCGA // BDGA // D	d__Archaea;p__Methanobacteriota;c__Methanobacteria;o__Methanobacteriales;f__Methanobacteriaceae;g__Methanobacterium;s__Methanobacterium formicicum_A
RS_GCF_000304355.2	NC_018227.2 // NC_018227.2	BDCGA // BDGA	d__Archaea;p__Halobacteriota;c__Methanomicrobia;o__Methanomicrobiales;f__Methanoculleaceae;g__Methanoculleus;s__Methanoculleus bourgensis
RS_GCF_000306725.1	NC_018876.1	BDCGA	d__Archaea;p__Halobacteriota;c__Methanosarcinia;o__Methanosarcinales;f__Methanosarcinaceae;g__Methanolobus;s__Methanolobus psychrophilus
RS_GCF_000308215.1	NZ_CAJE01000012.1 // NZ_CAJE01000012.1	BDGA // C	d__Archaea;p__Thermoplasmatota;c__Thermoplasmata;o__Methanomassiliicoccales;f__Methanomassiliicoccaceae;g__Methanomassiliicoccus;s__Methanomassiliicoccus luminyensis
RS_GCF_000320505.1	NZ_BAGX02000020.1	BDCGA	d__Archaea;p__Methanobacteriota;c__Methanobacteria;o__Methanobacteriales;f__Methanobacteriaceae;g__Methanobrevibacter_B;s__Methanobrevibacter_B boviskoreani
RS_GCF_000327485.1	NC_019943.1 // NC_019943.1	BDCGA // BDGA	d__Archaea;p__Halobacteriota;c__Methanomicrobia;o__Methanomicrobiales;f__Methanoregulaceae;g__Methanoregula;s__Methanoregula formicica
RS_GCF_000328665.1	NC_019977.1	BDCGA	d__Archaea;p__Halobacteriota;c__Methanosarcinia;o__Methanosarcinales;f__Methanosarcinaceae;g__Methanomethylovorans;s__Methanomethylovorans hollandica
RS_GCF_000350305.1	NC_020892.1 // NC_020892.1	BDGA // C	d__Archaea;p__Thermoplasmatota;c__Thermoplasmata;o__Methanomassiliicoccales;f__Methanomethylophilaceae;g__Methanomethylophilus;s__Methanomethylophilus sp000350305
RS_GCF_000371805.1	NZ_AQUK01000001.1	BDCGA	d__Archaea;p__Methanobacteriota;c__Methanococci;o__Methanococcales;f__Methanocaldococcaceae;g__Methanocaldococcus_A;s__Methanocaldococcus_A villosus
RS_GCF_000376965.1	NZ_AQXV01000031.1 // NZ_AQXV01000055.1	BDCGA // BDGA	d__Archaea;p__Methanobacteriota;c__Methanococci;o__Methanococcales;f__Methanococcaceae;g__Methanothermococcus;s__Methanothermococcus thermolithotrophicus
RS_GCF_000404225.1	NC_021353.1 // NC_021353.1	BDGA // C	d__Archaea;p__Thermoplasmatota;c__Thermoplasmata;o__Methanomassiliicoccales;f__Methanomassiliicoccaceae;g__Methanomassiliicoccus;s__Methanomassiliicoccus intestinalis
RS_GCF_000499765.1	NC_023044.1 // NC_023044.1	BDCGA // BDGA	d__Archaea;p__Methanobacteriota;c__Methanobacteria;o__Methanobacteriales;f__Methanobacteriaceae;g__Methanobacterium;s__Methanobacterium sp000499765
RS_GCF_000504205.1	NZ_AZAJ01000001.1	BDCGA	d__Archaea;p__Halobacteriota;c__Methanosarcinia;o__Methanosarcinales;f__Methanosarcinaceae;g__Methanolobus;s__Methanolobus tindarius
RS_GCF_000513315.1	NZ_HG794426.1	BDCGA	d__Archaea;p__Methanobacteriota;c__Methanobacteria;o__Methanobacteriales;f__Methanobacteriaceae;g__Methanobrevibacter_C;s__Methanobrevibacter_C arboriphilus_A
RS_GCF_000621965.1	NZ_KK211377.1	BDCGA	d__Archaea;p__Methanobacteriota;c__Methanobacteria;o__Methanobacteriales;f__Methanobacteriaceae;g__Methanobrevibacter_B;s__Methanobrevibacter_B wolinii
RS_GCF_000691865.1	NZ_JMIO01000058.1 // NZ_JMIO01000060.1 // NZ_JMIO01000058.1	435_B // BDCGA // DGA	d__Archaea;p__Halobacteriota;c__Methanomicrobia;o__Methanomicrobiales;f__Methanoculleaceae;g__Methanoculleus;s__Methanoculleus sp000691865
RS_GCF_000711215.1	NZ_JOMF01000006.1	BDCGA	d__Archaea;p__Halobacteriota;c__Methanomicrobia;o__Methanomicrobiales;f__Methanomicrobiaceae;g__Methanomicrobium;s__Methanomicrobium mobile
RS_GCF_000711905.1	NZ_JONQ01000011.1	BDCGA	d__Archaea;p__Halobacteriota;c__Methanosarcinia;o__Methanosarcinales_A;f__Methermicoccaceae;g__Methermicoccus;s__Methermicoccus shengliensis
RS_GCF_000739065.1	NZ_CP009149.1 // NZ_CP009149.1 // NZ_CP009149.1	BDCGA // BGA // D	d__Archaea;p__Methanobacteriota;c__Methanococci;o__Methanococcales;f__Methanocaldococcaceae;g__Methanocaldococcus;s__Methanocaldococcus bathoardescens
RS_GCF_000744455.1	NZ_JQLY01000001.1	BDCGA	d__Archaea;p__Methanobacteriota;c__Methanobacteria;o__Methanobacteriales;f__Methanobacteriaceae;g__Methanobacterium_B;s__Methanobacterium_B sp000744455
RS_GCF_000745485.1	NZ_JQJK01000015.1 // NZ_KN050693.1 // NZ_KN050693.1	BDCGA // BDGA // D	d__Archaea;p__Methanobacteriota;c__Methanobacteria;o__Methanobacteriales;f__Methanobacteriaceae;g__Methanobacterium_D;s__Methanobacterium_D veterum
RS_GCF_000765475.1	NZ_JRHO01000005.1	BDCGA	d__Archaea;p__Halobacteriota;c__Methanosarcinia;o__Methanosarcinales;f__Methanosarcinaceae;g__Methanococcoides;s__Methanococcoides methylutens
RS_GCF_000784355.1	NZ_KN360941.1 // NZ_KN360943.1	BDCGA // BGA	d__Archaea;p__Halobacteriota;c__Methanomicrobia;o__Methanomicrobiales;f__Methanomicrobiaceae;g__Methanolacinia;s__Methanolacinia paynteri
RS_GCF_000800805.1	NZ_CP010070.1 // NZ_CP010070.1 // NZ_CP010070.1	B // C // GA	d__Archaea;p__Thermoplasmatota;c__Thermoplasmata;o__Methanomassiliicoccales;f__Methanomethylophilaceae;g__Methanoplasma;s__Methanoplasma termitum
RS_GCF_000828575.1	NZ_AP011952.1 // NZ_AP011952.1	BDCGA // BDGA	d__Archaea;p__Methanobacteriota;c__Methanobacteria;o__Methanobacteriales;f__Methanothermobacteraceae;g__Methanothermobacter;s__Methanothermobacter sp000828575
RS_GCF_000969885.1	NZ_CP009501.1	BDCGA	d__Archaea;p__Halobacteriota;c__Methanosarcinia;o__Methanosarcinales;f__Methanosarcinaceae;g__Methanosarcina;s__Methanosarcina thermophila
RS_GCF_000969905.1	NZ_CP009520.1	BDCGA	d__Archaea;p__Halobacteriota;c__Methanosarcinia;o__Methanosarcinales;f__Methanosarcinaceae;g__Methanosarcina;s__Methanosarcina vacuolata
RS_GCF_000969965.1	NZ_CP009503.1	BDCGA	d__Archaea;p__Halobacteriota;c__Methanosarcinia;o__Methanosarcinales;f__Methanosarcinaceae;g__Methanosarcina;s__Methanosarcina sp000969965
RS_GCF_000970025.1	NZ_CP009528.1	BDCGA	d__Archaea;p__Halobacteriota;c__Methanosarcinia;o__Methanosarcinales;f__Methanosarcinaceae;g__Methanosarcina;s__Methanosarcina barkeri
RS_GCF_000970045.1	NZ_CP009505.1	BDCGA	d__Archaea;p__Halobacteriota;c__Methanosarcinia;o__Methanosarcinales;f__Methanosarcinaceae;g__MTP4;s__MTP4 sp000970045
RS_GCF_000970085.1	NZ_CP009506.1	BDCGA	d__Archaea;p__Halobacteriota;c__Methanosarcinia;o__Methanosarcinales;f__Methanosarcinaceae;g__Methanosarcina;s__Methanosarcina siciliae
RS_GCF_000970205.1	NZ_CP009512.1	BDCGA	d__Archaea;p__Halobacteriota;c__Methanosarcinia;o__Methanosarcinales;f__Methanosarcinaceae;g__Methanosarcina;s__Methanosarcina mazei
RS_GCF_000970265.1	NZ_CP009515.1	BDCGA	d__Archaea;p__Halobacteriota;c__Methanosarcinia;o__Methanosarcinales;f__Methanosarcinaceae;g__Methanosarcina;s__Methanosarcina lacustris
RS_GCF_000970285.1	NZ_CP009516.1	BDCGA	d__Archaea;p__Halobacteriota;c__Methanosarcinia;o__Methanosarcinales;f__Methanosarcinaceae;g__Methanosarcina;s__Methanosarcina horonobensis
RS_GCF_000970305.1	NZ_CP009517.1	BDCGA	d__Archaea;p__Halobacteriota;c__Methanosarcinia;o__Methanosarcinales;f__Methanosarcinaceae;g__Methanosarcina;s__Methanosarcina barkeri_A
RS_GCF_000970325.1	NZ_CP009518.1	BDCGA	d__Archaea;p__Halobacteriota;c__Methanosarcinia;o__Methanosarcinales;f__Methanosarcinaceae;g__Methanococcoides;s__Methanococcoides methylutens_A
RS_GCF_000979455.1	NZ_JJOY01000005.1	BDCGA	d__Archaea;p__Halobacteriota;c__Methanosarcinia;o__Methanosarcinales;f__Methanosarcinaceae;g__Methanosarcina;s__Methanosarcina sp000979455
RS_GCF_001017125.1	NZ_JXOJ01000001.1 // NZ_JXOJ01000001.1	BDCGA // BDGA	d__Archaea;p__Halobacteriota;c__Methanomicrobia;o__Methanomicrobiales;f__Methanoculleaceae;g__Methanoculleus;s__Methanoculleus sediminis
RS_GCF_001304615.1	NZ_LKAZ01000057.1	BDCGA	d__Archaea;p__Halobacteriota;c__Methanosarcinia;o__Methanosarcinales;f__Methanosarcinaceae;g__Methanosarcina;s__Methanosarcina flavescens
RS_GCF_001315945.1	NZ_BBBG01000001.1 // NZ_BBBG01000001.1	B // CGA	d__Archaea;p__Halobacteriota;c__Methanomicrobia;o__Methanomicrobiales;f__Methanomicrobiaceae;g__Methanogenium;s__Methanogenium cariaci
RS_GCF_001477655.1	NZ_CP011266.1 // NZ_CP011266.1	BDCGA // BDGA	d__Archaea;p__Methanobacteriota;c__Methanobacteria;o__Methanobacteriales;f__Methanobacteriaceae;g__Methanobrevibacter_A;s__Methanobrevibacter_A millerae
RS_GCF_001548675.1	NZ_CP010834.1	BDCGA	d__Archaea;p__Methanobacteriota;c__Methanobacteria;o__Methanobacteriales;f__Methanobacteriaceae;g__Methanobrevibacter_A;s__Methanobrevibacter_A sp001548675
RS_GCF_001560915.1	NZ_CP014214.1 // NZ_CP014214.1 // NZ_CP014214.1	B // C // GA	d__Archaea;p__Thermoplasmatota;c__Thermoplasmata;o__Methanomassiliicoccales;f__Methanomethylophilaceae;g__Methanomethylophilus;s__Methanomethylophilus sp001560915
RS_GCF_001571385.1	NZ_BCNW01000001.1 // NZ_BCNW01000001.1	BDCGA // BDGA	d__Archaea;p__Halobacteriota;c__Methanomicrobia;o__Methanomicrobiales;f__Methanofollaceae;g__Methanofollis;s__Methanofollis ethanolicus
RS_GCF_001571405.1	NZ_BCNX01000007.1 // NZ_BCNX01000007.1	BDCGA // BDGA	d__Archaea;p__Halobacteriota;c__Methanomicrobia;o__Methanomicrobiales;f__Methanoculleaceae;g__Methanoculleus;s__Methanoculleus thermophilus
RS_GCF_001602375.1	NZ_BCNY01000014.1 // NZ_BCNY01000015.1	BDCGA // BDGA	d__Archaea;p__Halobacteriota;c__Methanomicrobia;o__Methanomicrobiales;f__Methanoculleaceae;g__Methanoculleus;s__Methanoculleus horonobensis
RS_GCF_001639265.1	NZ_LWMT01000244.1	BDCGA	d__Archaea;p__Methanobacteriota;c__Methanobacteria;o__Methanobacteriales;f__Methanobacteriaceae;g__Methanobrevibacter_D;s__Methanobrevibacter_D filiformis
RS_GCF_001639275.1	NZ_LWMU01000114.1 // NZ_LWMU01000061.1	BDCGA // BDGA	d__Archaea;p__Methanobacteriota;c__Methanobacteria;o__Methanobacteriales;f__Methanobacteriaceae;g__Methanobrevibacter_A;s__Methanobrevibacter_A oralis
RS_GCF_001639285.1	NZ_LWMW01000054.1	BDCGA	d__Archaea;p__Methanobacteriota;c__Methanobacteria;o__Methanobacteriales;f__Methanobacteriaceae;g__Methanobrevibacter_C;s__Methanobrevibacter_C cuticularis
RS_GCF_001639295.1	NZ_LWMV01000094.1	BDCGA	d__Archaea;p__Methanobacteriota;c__Methanobacteria;o__Methanobacteriales;f__Methanobacteriaceae;g__Methanobrevibacter_D;s__Methanobrevibacter_D curvatus
RS_GCF_001729965.1	NZ_JRWK01000005.1 // NZ_JRWK01000005.1	BDGA // C	d__Archaea;p__Methanobacteriota;c__Methanobacteria;o__Methanobacteriales;f__Methanobacteriaceae;g__Methanosphaera;s__Methanosphaera sp001729965
RS_GCF_001889405.1	NZ_CP017921.1	BDCGA	d__Archaea;p__Halobacteriota;c__Methanosarcinia;o__Methanosarcinales;f__Methanosarcinaceae;g__Methanohalophilus;s__Methanohalophilus halophilus
RS_GCF_002072215.1	NZ_JXMW01000002.1	BDCGA	d__Archaea;p__Methanobacteriota;c__Methanobacteria;o__Methanobacteriales;f__Methanobacteriaceae;g__Methanobrevibacter_C;s__Methanobrevibacter_C arboriphilus
RS_GCF_002153915.1	NZ_MRZU01000004.1 // NZ_MRZU01000004.1 // NZ_MRZU01000004.1	A // BDGA // C	d__Archaea;p__Halobacteriota;c__Methanonatronarchaeia;o__Methanonatronarchaeales;f__Methanonatronarchaeaceae;g__Methanonatronarchaeum;s__Methanonatronarchaeum thermophilum
RS_GCF_002208625.1	NZ_MRCT01000032.1	BDCGA	d__Archaea;p__Methanobacteriota;c__Methanobacteria;o__Methanobacteriales;f__Methanobacteriaceae;g__Methanobrevibacter_B;s__Methanobrevibacter_B sp002208625
RS_GCF_002243045.1	NZ_MBKP01000024.1	BDCGA	d__Archaea;p__Halobacteriota;c__Methanosarcinia;o__Methanosarcinales;f__Methanosarcinaceae;g__Methanolobus;s__Methanolobus psychrotolerans
RS_GCF_002252585.1	NZ_NQLD01000008.1	BDCGA_350	d__Archaea;p__Methanobacteriota;c__Methanobacteria;o__Methanobacteriales;f__Methanobacteriaceae;g__Methanobrevibacter_A;s__Methanobrevibacter_A smithii_A
RS_GCF_002287175.1	NZ_LMVM01000041.1 // NZ_LMVM01000001.1 // NZ_LMVM01000001.1	BDCGA // BDGA // D	d__Archaea;p__Methanobacteriota;c__Methanobacteria;o__Methanobacteriales;f__Methanobacteriaceae;g__Methanobacterium_D;s__Methanobacterium_D bryantii
RS_GCF_002287215.1	NZ_LMVO01000029.1 // NZ_LMVO01000006.1 // NZ_LMVO01000046.1	101_A_3 // B_288 // BDCG_35	d__Archaea;p__Halobacteriota;c__Methanomicrobia;o__Methanomicrobiales;f__Methanocorpusculaceae;g__Methanocorpusculum;s__Methanocorpusculum parvum
RS_GCF_002287235.1	NZ_LMVP01000517.1	BDCGA	d__Archaea;p__Halobacteriota;c__Methanosarcinia;o__Methanosarcinales;f__Methanosarcinaceae;g__Methanosarcina;s__Methanosarcina spelaei
RS_GCF_002761295.1	NZ_CP017881.1	BDCGA	d__Archaea;p__Halobacteriota;c__Methanosarcinia;o__Methanosarcinales;f__Methanosarcinaceae;g__Methanohalophilus;s__Methanohalophilus portucalensis
RS_GCF_002813695.1	NZ_CP017768.1 // NZ_CP017768.1	BDCGA // BDGA	d__Archaea;p__Methanobacteriota;c__Methanobacteria;o__Methanobacteriales;f__Methanobacteriaceae;g__Methanobacterium;s__Methanobacterium subterraneum
RS_GCF_002945325.1	NZ_CP026606.1	BDCGA	d__Archaea;p__Methanobacteriota;c__Methanococci;o__Methanococcales;f__Methanococcaceae;g__Methanococcus;s__Methanococcus maripaludis
RS_GCF_003111605.1	NZ_MZGU01000004.1	BDCGA	d__Archaea;p__Methanobacteriota;c__Methanobacteria;o__Methanobacteriales;f__Methanobacteriaceae;g__Methanobrevibacter_A;s__Methanobrevibacter_A woesei
RS_GCF_003111625.1	NZ_MZGS01000024.1	BDCGA	d__Archaea;p__Methanobacteriota;c__Methanobacteria;o__Methanobacteriales;f__Methanobacteriaceae;g__Methanobrevibacter_A;s__Methanobrevibacter_A thaueri
RS_GCF_003173335.1	NZ_QGMZ01000018.1 // NZ_QGMZ01000006.1	BDCGA // D	d__Archaea;p__Halobacteriota;c__Methanomicrobia;o__Methanomicrobiales;f__Methanospirillaceae;g__Methanospirillum;s__Methanospirillum stamsii
RS_GCF_003173355.1	NZ_QGMY01000019.1	BDCGA	d__Archaea;p__Halobacteriota;c__Methanomicrobia;o__Methanomicrobiales;f__Methanospirillaceae;g__Methanospirillum;s__Methanospirillum lacunae
RS_GCF_003264935.1	NZ_QLOE01000002.1	BDCGA	d__Archaea;p__Methanobacteriota;c__Methanobacteria;o__Methanobacteriales;f__Methanothermobacteraceae_A;g__Methanothermobacter_A;s__Methanothermobacter_A tenebrarum
RS_GCF_003268005.1	NZ_CP014213.1 // NZ_CP014213.1 // NZ_CP014213.1	BDGA // C // C	d__Archaea;p__Methanobacteriota;c__Methanobacteria;o__Methanobacteriales;f__Methanobacteriaceae;g__Methanosphaera;s__Methanosphaera sp003268005
RS_GCF_003722075.1	NZ_RDSK01000014.1	BDCGA	d__Archaea;p__Halobacteriota;c__Methanosarcinia;o__Methanosarcinales;f__Methanosarcinaceae;g__Methanohalophilus;s__Methanohalophilus sp003722075
RS_GCF_003814835.1	NZ_RKRG01000001.1 // NZ_RKRG01000002.1	BDCGA // BDGA	d__Archaea;p__Methanobacteriota;c__Methanobacteria;o__Methanobacteriales;f__Methanobacteriaceae;g__Methanobrevibacter_A;s__Methanobrevibacter_A gottschalkii
RS_GCF_004099695.1	NZ_SCHL01000007.1	BDCGA	d__Archaea;p__Halobacteriota;c__Methanosarcinia;o__Methanosarcinales;f__Methanosarcinaceae;g__Methanosarcina;s__Methanosarcina sp004099695
RS_GCF_004102725.1	NZ_LHQS01000002.1	BDCGA	d__Archaea;p__Halobacteriota;c__Methanomicrobia;o__Methanomicrobiales;f__Methanoculleaceae;g__Methanoculleus_A;s__Methanoculleus_A taiwanensis
RS_GCF_004137855.1	NZ_QBKB01000002.1	BDCGA	d__Archaea;p__Halobacteriota;c__Methanosarcinia;o__Methanosarcinales;f__Methanosarcinaceae;g__Methanohalophilus;s__Methanohalophilus sp004137855
RS_GCF_004297185.1	NZ_PGCL01000001.1 // NZ_PGCL01000002.1	BDCGA // BDGA	d__Archaea;p__Halobacteriota;c__Methanomicrobia;o__Methanomicrobiales;f__Methanofollaceae;g__Methanofollis;s__Methanofollis sp004297185
RS_GCF_004310395.1	NZ_BFAX01000004.1	BDCGA	d__Archaea;p__Methanobacteriota;c__Methanococci;o__Methanococcales;f__Methanococcaceae;g__HHB;s__HHB sp004310395
RS_GCF_004363215.1	NZ_SNYS01000006.1	BDCGA	d__Archaea;p__Halobacteriota;c__Methanosarcinia;o__Methanosarcinales;f__Methanosarcinaceae;g__Methanimicrococcus;s__Methanimicrococcus blatticola
RS_GCF_004745425.1	NZ_PGGK01000001.1	BDCGA	d__Archaea;p__Halobacteriota;c__Methanosarcinia;o__Methanosarcinales;f__Methanosarcinaceae;g__Methanolobus;s__Methanolobus sp004745425
RS_GCF_900095295.1	NZ_LT607756.1	BDCGA	d__Archaea;p__Methanobacteriota;c__Methanobacteria;o__Methanobacteriales;f__Methanobacteriaceae;g__Methanobacterium_C;s__Methanobacterium_C congolense
RS_GCF_900095385.1	NZ_FMID01000057.1 // NZ_FMID01000031.1	61_BDCGA // BDGA	d__Archaea;p__Halobacteriota;c__Methanomicrobia;o__Methanomicrobiales;f__Methanoculleaceae;g__Methanoculleus;s__Methanoculleus chikugoensis_A
RS_GCF_900095815.1	NZ_LT608329.1 // NZ_LT608329.1	BDCGA // BDGA	d__Archaea;p__Methanobacteriota;c__Methanobacteria;o__Methanobacteriales;f__Methanothermobacteraceae;g__Methanothermobacter;s__Methanothermobacter wolfeii
RS_GCF_900111645.1	NZ_FOHQ01000007.1	BDCGA	d__Archaea;p__Halobacteriota;c__Methanosarcinia;o__Methanosarcinales;f__Methanosarcinaceae;g__Methanococcoides;s__Methanococcoides vulcani
RS_GCF_900114585.1	NZ_FOTL01000001.1 // NZ_FOTL01000003.1	BDCGA // BDGA	d__Archaea;p__Methanobacteriota;c__Methanobacteria;o__Methanobacteriales;f__Methanobacteriaceae;g__Methanobrevibacter;s__Methanobrevibacter olleyae
RS_GCF_900114835.1	NZ_FOUJ01000003.1	BDCGA	d__Archaea;p__Halobacteriota;c__Methanosarcinia;o__Methanosarcinales;f__Methanosarcinaceae;g__Methanolobus;s__Methanolobus profundi
RS_GCF_900215215.1	NZ_OBDR01000004.1	BDCGA	d__Archaea;p__Halobacteriota;c__Methanosarcinia;o__Methanosarcinales;f__Methanosarcinaceae;g__Methanohalophilus;s__Methanohalophilus euhalobius
RS_GCF_900774055.1	NZ_CAAGSW010000006.1	BDCGA	d__Archaea;p__Halobacteriota;c__Methanosarcinia;o__Methanosarcinales;f__Methanosarcinaceae;g__Methanococcoides;s__Methanococcoides sp900774055

## Sheet: ANME-1
accessiona	contig_idb	patternc	GTDB_taxonomyd
GB_GCA_003160755.1	QEXZ01000047.1 // QEXZ01000047.1	BGA // C	d__Archaea;p__Halobacteriota;c__Syntropharchaeia;o__ANME-1;f__ANME-1;g__QEXZ01;s__QEXZ01 sp003160755
GB_GCA_003194425.1	PQXB01000001.1 // PQXB01000001.1	BGA // C	d__Archaea;p__Halobacteriota;c__Syntropharchaeia;o__ANME-1;f__ANME-1;g__ANME1a;s__ANME1a sp003194425
GB_GCA_003194435.1	PQXC01000021.1 // PQXC01000011.1	BGA_458 // C	d__Archaea;p__Halobacteriota;c__Syntropharchaeia;o__ANME-1;f__ANME-1;g__G60ANME1;s__G60ANME1 sp003194435
GB_GCA_003336485.1	QENH01000178.1 // QENH01000154.1	BGA // C	d__Archaea;p__Halobacteriota;c__Syntropharchaeia;o__ANME-1;f__ANME-1;g__QENH01;s__QENH01 sp003336485
GB_GCA_003601795.1	PIXU01000043.1 // PIXU01000083.1	BGA // C	d__Archaea;p__Halobacteriota;c__Syntropharchaeia;o__ANME-1;f__ANME-1;g__QEXZ01;s__QEXZ01 sp003601795

## Sheet: ANME-2
accessiona	contig_idb	patternc	GTDB_taxonomyd
ANME_8MPa	NODE_23_length_48079_cov_62.401021	BDCGA	d__Archaea;p__Halobacteriota;c__Methanosarcinia;o__Methanosarcinales;f__HR1;g__UBA7939;s__UBA7939 sp7939u
GB_GCA_001317315.1	LKCM01000102.1 // LKCM01000311.1 // LKCM01000100.1	BDGA // C // D	d__Archaea;p__Halobacteriota;c__Methanosarcinia;o__Methanosarcinales;f__Methanoperedenaceae;g__Methanoperedens;s__Methanoperedens sp002487355
GB_GCA_002496325.1	DAJM01000071.1 // DAJM01000055.1 // DAJM01000058.1	BDGA // C // D	d__Archaea;p__Halobacteriota;c__Methanosarcinia;o__Methanosarcinales;f__Methanoperedenaceae;g__Methanoperedens;s__Methanoperedens nitroreducens
GB_GCA_002634415.1	NSJO01000026.1 // NSJO01000054.1 // NSJO01000001.1	BDGA // C // D	d__Archaea;p__Halobacteriota;c__Methanosarcinia;o__Methanosarcinales;f__Methanoperedenaceae;g__Methanoperedens;s__Methanoperedens sp002487355
GB_GCA_002839545.1	PGYG01000037.1 // PGYG01000015.1	BDGA // C	d__Archaea;p__Halobacteriota;c__Methanosarcinia;o__Methanosarcinales;f__Methanoperedenaceae;g__Methanoperedens_A;s__Methanoperedens_A sp002839545
GB_GCA_002926195.1	MZXQ01000116.1	BDCGA_232	d__Archaea;p__Halobacteriota;c__Methanosarcinia;o__Methanosarcinales;f__HR1;g__HR1;s__HR1 sp002926195
GB_GCA_003104905.1	PQAS01000057.1 // PQAS01000006.1	BDGA // C	d__Archaea;p__Halobacteriota;c__Methanosarcinia;o__Methanosarcinales;f__Methanoperedenaceae;g__Methanoperedens;s__Methanoperedens sp003104905
GB_GCA_003194445.1	PQXF01000013.1	BDCGA	d__Archaea;p__Halobacteriota;c__Methanosarcinia;o__Methanosarcinales;f__ANME-2c;g__UBA203;s__UBA203 sp003194445
GB_GCA_003601535.1	PIXW01000224.1	BDCGA	d__Archaea;p__Halobacteriota;c__Methanosarcinia;o__Methanosarcinales;f__ANME-2c;g__UBA203;s__UBA203 sp003601535
GB_GCA_004211975.1	RXIK01000144.1 // RXIK01000144.1	A // BDCG	d__Archaea;p__Halobacteriota;c__Methanosarcinia;o__Methanosarcinales;f__ANME-2c;g__UBA203;s__UBA203 sp004211975
GCA_008933945.1	WBTY01000034.1 // WBTY01000023.1 // WBTY01000007.1	BDGA // C // D	d__Archaea;p__Halobacteriota;c__Methanosarcinia;o__Methanosarcinales;f__Methanoperedenaceae;g__Methanoperedens;s__Methanoperedens sp002487355
GCA_009649835.1	PYCK01000154.1	271_BDCGA	d__Archaea;p__Halobacteriota;c__Methanosarcinia;o__Methanosarcinales;f__HR1;g__UBA7939;s__UBA7939 sp7939u
GCA_012026795.1	VEPM01000015.1 // VEPM01000031.1	BDGA // C	d__Archaea;p__Halobacteriota;c__Methanosarcinia;o__Methanosarcinales;f__Methanoperedenaceae;g__Methanoperedens;s__Methanoperedens sp002487355
GCA_012026835.1	VEPN01000001.1 // VEPN01000008.1 // VEPN01000007.1	BDGA // C // D	d__Archaea;p__Halobacteriota;c__Methanosarcinia;o__Methanosarcinales;f__Methanoperedenaceae;g__Methanoperedens;s__Methanoperedens nitroreducens
GCA_902384525.1	CABMCA010000037.1 // CABMCA010000042.1 // CABMCA010000116.1	74_A // BDGA // C	d__Archaea;p__Halobacteriota;c__Methanosarcinia;o__Methanosarcinales;f__Methanoperedenaceae;g__Methanoperedens;s__Methanoperedens sp002487355
GCA_902386135.1	CABMIB010000104.1 // CABMIB010000101.1 // CABMIB010000062.1	BDGA // C // D	d__Archaea;p__Halobacteriota;c__Methanosarcinia;o__Methanosarcinales;f__Methanoperedenaceae;g__Methanoperedens;s__Methanoperedens nitroreducens_A
IMG_2565956544	ANME2a2_Scaffold65.65	BDCGA_190	d__Archaea;p__Halobacteriota;c__Methanosarcinia;o__Methanosarcinales;f__HR1;g__UBA7939;s__UBA7939 sp7939u
RS_GCF_000685155.1	NZ_JMIY01000002.1 // NZ_JMIY01000002.1 // NZ_JMIY01000005.1	BDGA // C // D	d__Archaea;p__Halobacteriota;c__Methanosarcinia;o__Methanosarcinales;f__Methanoperedenaceae;g__Methanoperedens;s__Methanoperedens nitroreducens
RS_GCF_002487355.1	NZ_NTMG01000073.1 // NZ_NTMG01000041.1 // NZ_NTMG01000017.1	BDGA // C // D	d__Archaea;p__Halobacteriota;c__Methanosarcinia;o__Methanosarcinales;f__Methanoperedenaceae;g__Methanoperedens;s__Methanoperedens sp002487355
RS_GCF_900196725.1	NZ_FZMP01000185.1 // NZ_FZMP01000113.1 // NZ_FZMP01000124.1	BDGA // C // D_356	d__Archaea;p__Halobacteriota;c__Methanosarcinia;o__Methanosarcinales;f__Methanoperedenaceae;g__Methanoperedens;s__Methanoperedens nitroreducens_A

## Sheet: ANKA
accessiona	contig_idb	patternc	GTDB_taxonomyd
Ca._Ethanoperedens_thermophilum_E37	3986_A1_genome // 3986_A1_genome	BGA // C	d__Archaea;p__Halobacteriota;c__Methanosarcinia;o__Methanosarcinales;f__EX4572-44;g__EX4572-44;s__EX4572-44 sp002254825
Ca._Ethanoperedens_thermophilum_E50	3986_B_consensus_3986_A1_genome // 3986_B_consensus_3986_A1_genome	BGA // C	d__Archaea;p__Halobacteriota;c__Methanosarcinia;o__Methanosarcinales;f__EX4572-44;g__EX4572-44;s__EX4572-44 sp002254825
GB_GCA_001766815.1	LYOS01000001.1 // LYOS01000002.1 // LYOS01000008.1 // LYOS01000001.1 // LYOS01000003.1 // LYOS01000002.1 // LYOS01000007.1 // LYOS01000005.1	A // BAG // BAG // BG // BGA // C // C // D	d__Archaea;p__Halobacteriota;c__Syntropharchaeia;o__Syntropharchaeales;f__Syntropharchaeaceae;g__Syntropharchaeum_A;s__Syntropharchaeum_A caldarius
GB_GCA_001766825.1	LYOR01000001.1 // LYOR01000003.1 // LYOR01000007.1 // LYOR01000004.1 // LYOR01000007.1 // LYOR01000008.1	A // BAG // BAG // BG // BGA // D	d__Archaea;p__Halobacteriota;c__Syntropharchaeia;o__Syntropharchaeales;f__Syntropharchaeaceae;g__Syntropharchaeum;s__Syntropharchaeum butanivorans
GB_GCA_003601555.1	PIXX01000082.1 // PIXX01000014.1 // PIXX01000045.1 // PIXX01000010.1 // PIXX01000026.1 // PIXX01000107.1 // PIXX01000018.1	A // BAG // BAG // BG // BGA // C // D	d__Archaea;p__Halobacteriota;c__Syntropharchaeia;o__Syntropharchaeales;f__Syntropharchaeaceae;g__Syntropharchaeum;s__Syntropharchaeum butanivorans
GB_GCA_003661045.1	QMVJ01000019.1 // QMVJ01000024.1	BGA // C	d__Archaea;p__Halobacteriota;c__Methanosarcinia;o__Methanosarcinales;f__EX4572-44;g__EX4572-44;s__EX4572-44 sp002254825
GB_GCA_003661185.1	QMVQ01000012.1 // QMVQ01000070.1 // QMVQ01000203.1	A // 1_BAG // D_53	d__Archaea;p__Halobacteriota;c__Syntropharchaeia;o__ANME-1;f__B39-G2;g__B39-G2;s__B39-G2 sp003661185
GB_GCA_004193545.1	RPGO01000005.1 // RPGO01000004.1	BGA // C	d__Archaea;p__Halobacteriota;c__Methanosarcinia;o__Methanosarcinales;f__EX4572-44;g__RPGO01;s__RPGO01 sp004193545
GB_GCA_004212095.1	RXIJ01000014.1 // RXIJ01000073.1	BGA // C	d__Archaea;p__Halobacteriota;c__Methanosarcinia;o__Methanosarcinales;f__EX4572-44;g__RPGO01;s__RPGO01 sp004212095

## Sheet: unknown
accessiona	contig_idb	patternc	GTDB_taxonomyd
GB_GCA_001399795.1	LIHK01000056.1 // LIHK01000056.1 // LIHK01000056.1	A // BG // DC	d__Archaea;p__Thermoproteota;c__Bathyarchaeia;o__B26-1;f__BA1;g__BA2;s__BA2 sp001399795
GB_GCA_001399805.1	LIHJ01000018.1 // LIHJ01000018.1	A // BG	d__Archaea;p__Thermoproteota;c__Bathyarchaeia;o__B26-1;f__BA1;g__BA1;s__BA1 sp001399805
GB_GCA_001717015.1	MAGV01000073.1 // MAGV01000079.1	BGA // DC	d__Archaea;p__Thermoproteota;c__Methanomethylicia;o__Methanomethylicales;f__Methanomethylicaceae;g__Methanosuratus;s__Methanosuratus petracarbonis
GB_GCA_001717025.1	MAGU01000068.1 // MAGU01000068.1	BGA // DC	d__Archaea;p__Thermoproteota;c__Methanomethylicia;o__Methanomethylicales;f__Methanomethylicaceae;g__Methanomethylicus;s__Methanomethylicus oleusabulum
GB_GCA_001717035.1	MAGT01000008.1 // MAGT01000008.1	BGA // DC	d__Archaea;p__Thermoproteota;c__Methanomethylicia;o__Methanomethylicales;f__Methanomethylicaceae;g__Methanomethylicus;s__Methanomethylicus mesodigestum
GB_GCA_002010305.1	MTND01000019.1 // MTND01000015.1 // MTND01000019.1 // MTND01000019.1 // MTND01000014.1	A // BAG // BG // C_325 // D	d__Archaea;p__Halobacteriota;c__Archaeoglobi;o__Archaeoglobales;f__JdFR-42;g__JdFR-42;s__JdFR-42 sp002010305
GB_GCA_003139855.1	PLGY01000037.1	BDCGA	d__Archaea;p__Halobacteriota;c__Bog-38;o__Bog-38;f__Bog-38;g__Bog-38;s__Bog-38 sp003139855
GB_GCA_003162175.1	PMMR01000058.1	BDCGA	d__Archaea;p__Halobacteriota;c__Bog-38;o__Bog-38;f__Bog-38;g__Bog-38;s__Bog-38 sp003162175
GB_GCA_003170935.1	PMYA01000065.1	208_BDCGA	d__Archaea;p__Halobacteriota;c__Bog-38;o__Bog-38;f__Bog-38;g__Bog-38;s__Bog-38 sp003170935
GB_GCA_004028775.1	RXGA01000002.1 // RXGA01000002.1	BGA // DC	d__Archaea;p__Thermoproteota;c__Methanomethylicia;o__Methanomethylicales;f__Methanomethylicaceae;g__Methanosuratus;s__Methanosuratus subterraneum
GB_GCA_004212075.1	RXIF01000008.1 // RXIF01000002.1 // RXIF01000008.1 // RXIF01000002.1	A // BDCGA // BG // C	d__Archaea;p__Halobacteriota;c__Methanoliparia;o__Methanoliparales;f__Methanoliparaceae;g__Methanoliparum;s__Methanoliparum thermophilum
GB_GCA_004212085.1	RXIL01000087.1 // RXIL01000175.1 // RXIL01000147.1 // RXIL01000109.1	BDCG_265 // BGA_73 // DC // 24_GA	d__Archaea;p__Halobacteriota;c__Methanoliparia;o__Methanoliparales;f__Methanoliparaceae;g__Methanolliviera;s__Methanolliviera hydrocarbonicum
GB_GCA_004347825.1	QNUY01000085.1 // QNUY01000095.1	BDC_145 // 7_GA	d__Archaea;p__Halobacteriota;c__Archaeoglobi;o__Archaeoglobales;f__Archaeoglobaceae;g__WYZ-LMO2;s__WYZ-LMO2 sp004347825
GB_GCA_004347865.1	QNUZ01000002.1	BDCGA	d__Archaea;p__Halobacteriota;c__Archaeoglobi;o__Archaeoglobales;f__Archaeoglobaceae;g__WYZ-LMO2;s__WYZ-LMO2 sp004347865
GB_GCA_004347925.1	QNVD01000218.1 // QNVD01000218.1 // QNVD01000001.1	A // BG // 246_DC	d__Archaea;p__Hadarchaeota;c__Hadarchaeia;o__Hadarchaeales;f__WYZ-LMO6;g__WYZ-LMO6;s__WYZ-LMO6 sp004347925
GB_GCA_004347955.1	QNVH01000064.1 // QNVH01000036.1	BGA_3 // DC	d__Archaea;p__Thermoproteota;c__Methanomethylicia;o__Methanomethylicales;f__Methanomethylicaceae;g__WYZ-LMO10;s__WYZ-LMO10 sp004347955
GB_GCA_004347965.1	QNVF01000025.1 // QNVF01000025.1 // QNVF01000025.1	BGA // C_1 // D	d__Archaea;p__Thermoproteota;c__Methanomethylicia;o__Nezhaarchaeales;f__WYZ-LMO8;g__WYZ-LMO8;s__WYZ-LMO8 sp004347965
GB_GCA_004348015.1	QNVI01000061.1 // QNVI01000061.1	BGA // DC	d__Archaea;p__Thermoproteota;c__Methanomethylicia;o__Methanomethylicales;f__Methanomethylicaceae;g__WYZ-LMO11;s__WYZ-LMO11 sp004348015
GB_GCA_005191415.1	SUPS01000022.1 // SUPS01000022.1 // SUPS01000008.1 // SUPS01000211.1	A // BG // BGA // 68_DC	d__Archaea;p__Asgardarchaeota;c__Lokiarchaeia;o__Helarchaeales;f__HEL-GB-A;g__HEL-GB-A;s__HEL-GB-A sp005191415
GB_GCA_005191425.1	SUPR01000026.1	BGA	d__Archaea;p__Asgardarchaeota;c__Lokiarchaeia;o__Helarchaeales;f__HEL-GB-B;g__HEL-GB-B;s__HEL-GB-B sp005191425
RS_GCF_003947435.1	NZ_RCOS01000137.1	BDCGA	d__Archaea;p__Thermoproteota;c__Korarchaeia;o__Korarchaeales;f__Korarchaeaceae;g__Methanodesulfokores;s__Methanodesulfokores washburnensis
