# Supplementary material for: Expression of divergent methyl/alkyl coenzyme M reductases from uncultured archaea
Source: Commun Biol. 2022 Oct 20;5:1113. doi: 10.1038/s42003-022-04057-6 (PMC9584954; doi:10.1038/s42003-022-04057-6)
Supplement: Supplementary file 5 — Supplementary Data 2 [file 42003_2022_4057_MOESM5_ESM.xlsx]

## Sheet: Legend
aThe assession numbers and bprotein names are from UniProt.
cSequences of detected peptides by LC-MS/MS belonging to the same MCR subunit were listed and the chromatographic dpeak areas of identified peptides were combined and calculated for the relative abundance.

## Sheet: NG-tagged MCRaeo
aAssession	bProtein
A6UWH2	Methyl-coenzyme M reductase subunit alpha OS=Methanococcus aeolicus (strain ATCC BAA-1280 / DSM 17508 / OCM 812 / Nankai-3) OX=419665 GN=Maeo_1268 PE=4 SV=1 - [A6UWH2_META3]	cSequence	dArea
		WSAMQIGMSFITAYK	3.95585e+08
		IFTGDDELADELDKR	34799060372
		AAVAAAAAGVSVCMATGNSNAGVNGWYLSQIMHK	26918928
		TVIVGMDTGHMVLEKR	206785615
		GPNYPNYAMNVGHQGEYAGITQAAHSAR	36040119680
		HADVIGMGTALPAR	1.57035e+07
		TVIVGMDTGHmVLEKR	20953134
		LCAGEAAIADFSYAAK	1.784e+09
		SRGANEPGGIPFGILCDVVQTTR	2.67236e+09
		LFPEEQAEELKAAIGK	394357696
		LGFYGYDLQDQCGASNSLSIR	4.96163e+07
		GANEPGGIPFGILCDVVQTTR	10522212224
		TEFVEAAKDIADK	2.02496e+08
		WSAMQIGmSFITAYK	4.76448e+07
		TVIVGMDTGHMVLEK	7663330795
		TVIVGMDTGHmVLEK	9.04289e+08
		GGMPGYNPDIGVPLGQR	2.20253e+10
		LSGTDDYVEGDDLHFMNNAAIQQLHDDIR	4.09267e+08
		KTEFVEAAK	2.40533e+09
		WSAMQIGMSFITAYKLCAGEAAIADFSYAAK	0
		VCDGGTIAR	4.85595e+09
		VLVDINKLFPEEQAEELK	9551883250
		RGGMPGYNPDIGVPLGQR	924664098
		IFTGDDELADELDK	1.5948e+08
		GGmPGYNPDIGVPLGQR	665643915
		NDESSPLELRGPNYPNYAMNVGHQGEYAGITQAAHSAR	1893536975
		GPNYPNYAmNVGHQGEYAGITQAAHSAR	2.22753e+09
		LSGTDDYVEGDDLHFmNNAAIQQLHDDIR	1.88908e+07
		RGGmPGYNPDIGVPLGQR	3.44591e+07
		NDESSPLELR	18055440451
		GDAFAmNPLIK	6.88763e+06
		LFPEEQAEELK	3230155672
		GDAFAMNPLIK	1.84634e+10
		VPTLVGR	1.09315e+10
		RTVIVGMDTGHMVLEK	5298853511
		LSGTDDYVEGDDLHFMNNAAIQQLHDDIRR	23497968072
		DPILPAK	2.95218e+07
		GALREFEVAGER	1.07426e+07
		KTYQISR	8.48783e+08
		TYQISR	7.36541e+09
		AAIGK	1.08243e+08
		EFEVAGERDPILPAK	14159245090
		VAFADPSLIFDFARPR	22839060512
		HADVIGMGTALPARR	2.90433e+07
		YTKFYTYGGWK	69157339
		FDEDPK	1.17583e+08
		TEFVEAAK	1.68722e+09
		LSGTDDYVEGDDLHFmNNAAIQQLHDDIRR	106864536
		FYTYGGWK	8.31745e+09
		VLVDINK	4.52173e+09
		EFEVAGER	2.97577e+07
		KMMSYK	2513666159
		FDEDPKEK	3088121040
		EKFDEDPK	2.7804e+07
		FYTYGGWKQSK	1.99217e+07
		ATMDVVEDIATEVTLYSLEQYDEYPTLLEDHFGGSQR	0
		TVIVGmDTGHmVLEKR	1.40433e+07
		TVIVGmDTGHmVLEK	2.22496e+07
		DIADKR	2.76707e+09
		EYHSR	0
		MMSYK	1.65969e+08
		MEAEK	3.09472e+06
		KLFLK	19573192
		DIADK	52967889
		MmSYK	1.03565e+07
		EAEKK	4.5521e+06
G0H3B3	Methyl-coenzyme M reductase subunit alpha OS=Methanococcus maripaludis X1 OX=1053692 GN=GYY_08645 PE=4 SV=1 - [G0H3B3_METMI]	cSequence	dArea
		IFTGDDELADELDSR	9.55352e+07
		TVIVGMDTAHSVLEK	4.09388e+07
		WSAMQIGMSFITAYK	3.95585e+08
		FGILSDVVQTTR	1.56422e+08
		WSAMQIGmSFITAYK	4.76448e+07
		GPNYPNYAMNVGHQGEYAGIAQAAHSAR	1.9023e+07
		VCDGGTISR	3.02229e+07
		NDEAAPLELR	7.40862e+07
		QGIPLYNPDIGVPLGQR	8.38549e+07
		LFPEEQAETLK	3.6e+07
		KTYQVSR	2.61709e+06
		AAIGK	1.08243e+08
		FYTFGGWEQSAR	7.11075e+07
		EFVEANEK	25764440
		EFEAAGER	7.31616e+06
		FLIDINK	1.06132e+07
		GPNEPGGIR	4.77942e+07
		IVSEKR	1.03017e+07
		VPSLVGR	4.89972e+07
		TYQVSR	2.05163e+06
		KLMPYK	1.20351e+07
		EYHSR	0
		MEAEK	3.09472e+06
A6UWG8	Methyl-coenzyme M reductase subunit beta OS=Methanococcus aeolicus (strain ATCC BAA-1280 / DSM 17508 / OCM 812 / Nankai-3) OX=419665 GN=Maeo_1264 PE=4 SV=1 - [A6UWG8_META3]	cSequence	dArea
		RLDIAAEYSVSMLSTGMALK	2.73481e+09
		ANASGTVGTVVASVVER	11540191444
		EAIIDTFDVDMFDGSTVHAAIVGR	1.95345e+09
		TLDLPIVDEAEAImDK	3.05871e+07
		MHLLGLGYQGLNADNIVIDLVK	7807371872
		WNAYAAAGLVAASIVNCGAAR	1.28119e+09
		TLDLPIVDEAEAIMDKVEK	21210530408
		TVAVNLAGIEATLKAGTIGGK	3.26082e+08
		LDIAAEYSVSMLSTGMALK	9.22386e+08
		GFAIPPVTAALCVDAGTQMFSPEK	4657673424
		YPQVMDYMGGNIASLLGAPSNMEGLGYALR	5.01675e+07
		TLDLPIVDEAEAIMDK	9.98641e+08
		mHLLGLGYQGLNADNIVIDLVK	2.99378e+08
		RTVAVNLAGIEATLK	8.06669e+08
		TVAVNLAGIEATLK	1.7515e+10
		EAIIDTFDVDmFDGSTVHAAIVGR	5.93566e+06
		KNLMNAVAFSSIMEQTAMFEmGDAIGSFER	4.30639e+06
		TMNSGFTMYKPVDVAK	1.29436e+10
		KNLMNAVAFSSIMEQTAMFEMGDAIGSFER	5.59885e+07
		TSALVGAVYSDIPEFREPLK	8991304037
		LDIAAEYSVSmLSTGMALK	31112937
		NIMVNHYVATTKK	8.50334e+08
		SEGTAVGFSFFSHSIYGGGGPGIFTGNHVVTR	4.87516e+09
		TmNSGFTMYKPVDVAK	573690265
		ISEDDDTNIR	2.1888e+10
		TMNSGFTMYKPVDVAKWNAYAAAGLVAASIVNCGAAR	0
		ILKISEDDDTNIR	1.00147e+09
		YEDKINLYDAK	667294958
		NImVNHYVATTK	91978216
		TSALVGAVYSDIPEFR	1.35801e+09
		QAVVQVPSKR	2.89599e+09
		ALEDKVIAEDK	4.05595e+09
		NIMVNHYVATTK	2.88713e+09
		HVIEGAIEIK	7.97987e+08
		HVIEGAIEIKDK	42184423
		GNLAEENVPLEAISPLYNPVVKDMVK	5908739970
		GNLAEENVPLEAISPLYNPVVK	13595843088
		TLDLPIVDEAEAImDKVEK	1580287440
		GFAIPPVTAALCVDAGTQmFSPEK	1.02724e+08
		QAVVQVPSK	8.54953e+09
		RLDIAAEYSVSmLSTGMALK	13131366
		AAQNVASTILYYNDILEYETGLPGTDYGR	3.24519e+08
		INLYDAK	2.46513e+09
		VIAEDKTMNSGFTMYKPVDVAK	0
		VIAEDK	6.14385e+08
		AGTIGGK	7.34867e+08
		GNLAEENVPLEAISPLYNPVVKDmVK	149287127
		VIAEDKTmNSGFTMYKPVDVAK	36709632
		ACRVPGR	2.4682e+08
		EPLKHVIEGAIEIK	3.66431e+08
		VKYEDK	6.50451e+08
		ALEDK	6.66433e+08
		mVKYEDK	483075
G0H3A9	Methyl-coenzyme M reductase subunit beta OS=Methanococcus maripaludis X1 OX=1053692 GN=GYY_08625 PE=4 SV=1 - [G0H3A9_METMI]	cSequence	dArea
		TLDISAVSNAQAIADEVEK	6.05422e+08
		TVAVNLAGIEGTLAAGK	9.22369e+08
		SMGTAVGFSFFSHSIYGGGGPGIFNGNHVVTR	6.07076e+06
		YVIEGALSIKDQF	2.19279e+08
		KNMMNAIAFSSVMEQTATFEMGDAVGSFER	2.01094e+07
		GTVGSVVETVIDR	1.12151e+09
		GNLVAENVPLEAISPLYNPTIK	1.07458e+09
		QHLLGLAYQGLNADNLVIDFIK	2.63968e+08
		ILKVSEDDDTAVK	1.89667e+08
		RTVAVNLAGIEGTLAAGK	5.39945e+07
		AIADGVIVVDK	518472957
		NIPVNHAVATTK	3.34309e+08
		LDVAAEYSVSMLSTAMALKEALIK	1.23032e+07
		NIPVNHAVATTKK	1.65169e+07
		VSEDDDTAVK	5.54364e+08
		TMSSGFNMYKPADVNKWNAYAAAGLVAAVAVScGAAR	4.96837e+06
		YEDKISLYDAK	8456882
		QLAVQVPTAR	7.68852e+08
		GCQVPGR	2.62269e+08
		TMSSGFNMYKPADVNK	8.33333e+07
		TMSSGFNMYKPADVNKWNAYAAAGLVAAVAVSCGAAR	0
		ISLYDAK	2.59889e+07
		VKYEDK	6.50451e+08
		IINGGK	3.25519e+07
		mVKYEDK	483075
A6UWH1.1	FLAG Methyl-coenzyme M reductase subunit gamma OS=Methanococcus aeolicus (strain ATCC BAA-1280 / DSM 17508 / OCM 812 / Nankai-3) OX=419665 GN=Maeo_1267 PE=4 SV=1 - [A6UWH1.1_META3]	cSequence	dArea
		NFCIDTAFFDPATCGMR	7.1996e+08
		LDENGLMFDALQR	2122920489
		NFCIDTAFFDPATCGmR	3.1282e+08
		SAmAYTPQFCPGSTTVAQNR	6.04447e+08
		GGGSGGGSGGSAWSHPQFEK	3131714210
		YIQFADSMYNAPAQPYDR	6537045192
		DDEEIVTVVKR	1.64191e+08
		GVDTGTLSGR	5.66438e+09
		YIQFADSmYNAPAQPYDR	1.98421e+08
		DQVGRPLDEPVDFGEPLSTEK	1.63283e+10
		DSIAMRDDEEIVTVVK	8.36788e+08
		DHMNPDVQLEK	9208946561
		SAMAYTPQFCPGSTTVAQNR	5.87498e+09
		LREIPDDEIVK	8.76366e+09
		LDENGLmFDALQR	4.33725e+08
		RDHMNPDVQLEK	6.87681e+08
		ESNLEEmSK	2.09348e+08
		TVHPPLEEMDMPEDFVR	1.42161e+10
		DSIAmRDDEEIVTVVK	3.66811e+07
		DHmNPDVQLEK	9.57461e+08
		DIVEPmSGAK	1.60898e+08
		FRGVDTGTLSGR	2775723305
		TGHVLYVK	5.23861e+09
		TLGGYMPTEK	1.0792e+10
		IRYIQFADSMYNAPAQPYDR	2541762225
		GATVHGHSLR	1.59336e+09
		DDDDKGASWSHPQFEK	2.33737e+07
		TYmWR	1.78477e+08
		DQVGRPLDEPVDFGEPLSTEKLK	2831657205
		DIVEPMSGAK	5.39064e+09
		EIPDDEIVK	5053094703
		TLGGYmPTEK	4.15017e+08
		QPGEDYKTVHPPLEEMDMPEDFVR	488619144
		KDSIAMR	3.52407e+07
		TGHVLYVKDQVGRPLDEPVDFGEPLSTEK	5281394448
		RDHmNPDVQLEK	2.55197e+07
		ESNLEEMSK	1.15035e+10
		GASWSHPQFEK	138715760
		ARTLGGYMPTEK	41819709
		TVHPPLEEMDmPEDFVR	398600008
		TVHPPLEEMDMPEDFVRDIVEPMSGAK	9190260288
		EITTIYRK	1.76464e+09
		QVIEmR	1.90138e+08
		QPGEDYK	3855212645
		TYMWR	3400348581
		TLGGYMPTEKIFEGL	1.42248e+07
		YVFDEKTGHVLYVK	2.31614e+07
		GATVHGHSLRLDENGLMFDALQR	7.01436e+08
		SAMAYTPQFCPGSTTVAQNRR	8.03069e+09
		ESNLEEMSKNFCIDTAFFDPATCGmR	3.9428e+06
		SAmAYTPQFCPGSTTVAQNRR	1061275790
		ESNLEEMSKNFCIDTAFFDPATCGMR	1.25496e+08
		LKEITTIYR	1.32504e+09
		TVHPPLEEmDMPEDFVRDIVEPMSGAK	2.66775e+09
		TVHPPLEEmDmPEDFVRDIVEPMSGAK	1.45807e+08
		VMGHRQPGEDYK	7.04527e+06
		QVIEMR	6.52426e+09
		DSIAMR	1.56809e+07
		DYKDDDDK	2.47743e+06
		VMGHR	205609773
		EITTIYR	2132851392
		YVFDEK	6.24817e+09
		ARTYMWR	2.09323e+08
Q6LWZ6	Methyl-coenzyme M reductase subunit gamma OS=Methanococcus maripaludis (strain S2 / LL) OX=267377 GN=mcrG PE=4 SV=1 - [Q6LWZ6_METMP]	cSequence	dArea
		NILMDTELFDPATSGVR	2.91621e+09
		YIQFADSMYFAPAQPYDR	1.1885e+09
		TVHPPLEEMDFVEDYAR	7.10718e+08
		LDENGMMFDALQR	4.18925e+09
		GVDAGTLSGR	1.51715e+09
		LRGVDAGTLSGR	7.02591e+08
		NILmDTELFDPATSGVR	7.46922e+07
		LDENGmMFDALQR	9.22391e+07
		DQVGKPLDAPVDVGEPIPEAK	3.46522e+09
		LREIPDEDVVK	7.57943e+08
		YIQFADSmYFAPAQPYDR	4.59237e+07
		TLGGYIPTNETFK	4.2964e+09
		NDGVAMR	969215489
		TGHVMYVK	5.87856e+08
		AYTPQFYPGATK	4257602357
		RNHLNPNYELEK	2.78316e+08
		ADPDVIEVVKR	1.852e+09
		NHLNPNYELEKLR	1073743567
		NHLNPNYELEK	1.50554e+09
		GATVHGHSLR	1.59336e+09
		ESDLEEFSKNILMDTELFDPATSGVR	1.55081e+07
		ADPDVIEVVK	459341019
		ESDLEEFSK	2.02905e+09
		TGHVMYVKDQVGKPLDAPVDVGEPIPEAK	1402311969
		LREITTIYR	491919683
		QVVECR	1.11976e+09
		NDGVAmR	2.61153e+07
		TGHVmYVK	1.73918e+07
		DLVEPLNGAK	2.37357e+09
		QPGEDYKTVHPPLEEMDFVEDYAR	1.11317e+09
		EITTIYRNDGVAMR	703018741
		QPGEDYK	3855212645
		EIPDEDVVK	1904182400
		VAENRR	2.65314e+07
		VRYIQFADSMYFAPAQPYDR	46374250
		GATVHGHSLRLDENGMMFDALQR	95453146
		SRSYMTR	6.3298e+06
		EITTIYR	2132851392
		CVFDEK	3.84641e+06

## Sheet: CA-tagged MCRaeo
aAssession	bProtein
A6UWH2	Methyl-coenzyme M reductase subunit alpha OS=Methanococcus aeolicus (strain ATCC BAA-1280 / DSM 17508 / OCM 812 / Nankai-3) OX=419665 GN=Maeo_1268 PE=4 SV=1 - [A6UWH2_META3]	cSequence	dArea
		GGGSGGGSGGSAWSHPQFEK	31589940050
		DDDDKGASWSHPQFEK	87099392
		TVIVGMDTGHMVLEKR	20764745373
		AAVAAAAAGVSVCMATGNSNAGVNGWYLSQIMHK	1.43896e+07
		WSAMQIGMSFITAYK	1.4006e+08
		IFTGDDELADELDKR	48124515596
		LCAGEAAIADFSYAAK	5.41828e+08
		GANEPGGIPFGILCDVVQTTR	11400654952
		LFPEEQAEELKAAIGK	720354824
		SRGANEPGGIPFGILCDVVQTTR	2730375444
		WSAMQIGmSFITAYK	1.9955e+07
		TEFVEAAKDIADK	1.91496e+08
		TVIVGmDTGHMVLEK	2.79199e+08
		TVIVGMDTGHmVLEKR	8.66544e+07
		VLVDINKLFPEEQAEELK	7519305556
		RGGMPGYNPDIGVPLGQR	2.95581e+08
		GPNYPNYAMNVGHQGEYAGITQAAHSAR	5.49939e+10
		VCDGGTIAR	4.28055e+09
		KTEFVEAAK	2.23804e+09
		IFTGDDELADELDK	7.14529e+07
		TVIVGMDTGHMVLEK	8.19786e+09
		GPNYPNYAmNVGHQGEYAGITQAAHSAR	2.30191e+09
		LFPEEQAEELK	642951598
		NDESSPLELRGPNYPNYAMNVGHQGEYAGITQAAHSAR	8871801626
		GDAFAmNPLIK	1.29113e+09
		LSGTDDYVEGDDLHFMNNAAIQQLHDDIRR	1.34803e+10
		GGMPGYNPDIGVPLGQR	24379929621
		GGmPGYNPDIGVPLGQR	8.6902e+08
		NDESSPLELR	21143013311
		GGMPGYNPDIGVPLGQRK	4.34069e+09
		LSGTDDYVEGDDLHFmNNAAIQQLHDDIRR	1.26461e+08
		YTKFYTYGGWK	7.34616e+08
		LSGTDDYVEGDDLHFMNNAAIQQLHDDIR	3.51756e+08
		VAFADPSLIFDFARPR	3.45211e+10
		GALREFEVAGER	32978989
		TYQISRVPTLVGR	8.48659e+08
		VAFADPSLIFDFARPRK	2.81393e+09
		NDESSPLELRGPNYPNYAmNVGHQGEYAGITQAAHSAR	357561860
		TYQISR	12640434981
		VPTLVGR	18644601717
		GDAFAMNPLIK	29433520735
		KTYQISR	2.30367e+09
		EFEVAGERDPILPAK	164225962
		HADVIGMGTALPARR	0
		TEFVEAAK	9.8145e+08
		FYTYGGWK	1.36315e+10
		FDEDPKEK	2622270324
		KMMSYK	6.93839e+09
		FYTYGGWKQSK	474923237
		VLVDINK	2.93411e+09
		AAIGK	7.80383e+07
		KMmSYK	1.6675e+08
		KCCAR	7.49433e+06
		RTVIVGMDTGHMVLEK	0
		MEAEK	3.2325e+06
		DIADK	4.33236e+07
		FDEDPK	6.9206e+06
		TVIVGmDTGHmVLEK	3.68963e+07
		EAEKK	0
		DIADKR	1.84252e+09
		EYHSR	0
		MMSYK	1.03128e+09
Q6LWZ5	Methyl-coenzyme M reductase subunit alpha OS=Methanococcus maripaludis (strain S2 / LL) OX=267377 GN=mcrA PE=4 SV=1 - [Q6LWZ5_METMP]	cSequence	dArea
		TVIVGMDTAHSVLEKR	6.46741e+08
		WSAMQIGMSFITAYK	1.4006e+08
		TVIVGMDTAHSVLEK	2.13661e+08
		FGILSDVVQTTR	1.24442e+09
		LCAGEAATADFSYASK	1.98147e+07
		VAFADPMLVFDFSKPR	1201629232
		IFTGDDELADELDSR	892872010
		WSAMQIGmSFITAYK	1.9955e+07
		LSNTDDYCEGDDLHFLNNAAIQQLWDDIRR	9.91023e+07
		QGIPLYNPDIGVPLGQR	6.1102e+08
		VCDGGTISR	1.45526e+08
		RQGIPLYNPDIGVPLGQR	2.4753e+07
		FYTFGGWEQSAR	7.25884e+08
		GPNYPNYAMNVGHQGEYAGIAQAAHSAR	2.71112e+08
		FLIDINKLFPEEQAETLK	1.15785e+07
		QGIPLYNPDIGVPLGQRK	2.65904e+08
		GPNYPNYAmNVGHQGEYAGIAQAAHSAR	0
		VAFADPMLVFDFSKPRK	168182496
		NDEAAPLELRGPNYPNYAMNVGHQGEYAGIAQAAHSAR	239822865
		ARGPNEPGGIR	9.14173e+06
		NDEAAPLELR	501679463
		LFPEEQAETLK	80198169
		DVILPAK	9853897
		EFVEANEK	1.55234e+08
		GDAFALSPLVK	6.69078e+08
		FLIDINK	1.67486e+07
		KTYQVSR	4.34742e+07
		VPSLVGR	463845654
		GALREFEAAGER	2.96711e+07
		GPNEPGGIR	5.16409e+08
		KLMPYK	1.99387e+08
		EFEAAGER	1.08528e+07
		EFEAAGERDVILPAK	118152412
		GPNEPGGIRFGILSDVVQTTR	4.35665e+06
		VAFADPmLVFDFSKPR	7.09729e+07
		TYQVSR	413751713
		AAIGK	7.80383e+07
		IVSEKR	1.30774e+08
		MEAEK	3.2325e+06
		LMPYK	8565575
		EYHSR	0
A6UWG8	Methyl-coenzyme M reductase subunit beta OS=Methanococcus aeolicus (strain ATCC BAA-1280 / DSM 17508 / OCM 812 / Nankai-3) OX=419665 GN=Maeo_1264 PE=4 SV=1 - [A6UWG8_META3]	cSequence	dArea
		ANASGTVGTVVASVVER	1.3258e+10
		RLDIAAEYSVSMLSTGMALK	1.64996e+08
		WNAYAAAGLVAASIVNCGAAR	8.42579e+08
		EAIIDTFDVDMFDGSTVHAAIVGR	113042323
		MHLLGLGYQGLNADNIVIDLVK	858188429
		TLDLPIVDEAEAIMDKVEK	6066498816
		GFAIPPVTAALCVDAGTQMFSPEK	2.66351e+09
		LDIAAEYSVSMLSTGMALK	1.78835e+08
		RTVAVNLAGIEATLK	4.21213e+08
		TVAVNLAGIEATLK	1.04945e+10
		TLDLPIVDEAEAIMDK	4.21434e+08
		TVAVNLAGIEATLKAGTIGGK	4.28315e+09
		SEGTAVGFSFFSHSIYGGGGPGIFTGNHVVTR	5.07128e+09
		TLDLPIVDEAEAImDKVEK	25813839
		NIMVNHYVATTKK	8.24828e+08
		YEDKINLYDAK	1533924938
		ILKISEDDDTNIR	6.64645e+09
		ISEDDDTNIR	2.91059e+10
		GNLAEENVPLEAISPLYNPVVKDMVK	1.75611e+10
		ALEDKVIAEDK	6.56531e+09
		NImVNHYVATTK	3.17552e+07
		TSALVGAVYSDIPEFREPLK	3.21411e+09
		ISEDDDTNIRTINGGK	7.13909e+08
		HSKGFAIPPVTAALCVDAGTQMFSPEK	1.93171e+08
		mHLLGLGYQGLNADNIVIDLVK	1.02057e+08
		NIMVNHYVATTK	1148004407
		NImVNHYVATTKK	0
		HVIEGAIEIKDK	2.1461e+07
		GNLAEENVPLEAISPLYNPVVK	5550762052
		TSALVGAVYSDIPEFR	4.71955e+08
		GFAIPPVTAALCVDAGTQmFSPEK	8.85238e+07
		VIAEDKTMNSGFTMYKPVDVAK	6.91979e+08
		HVIEGAIEIK	3.60512e+08
		GNLAEENVPLEAISPLYNPVVKDmVK	5.11873e+08
		TmNSGFTMYKPVDVAK	2.03663e+08
		QAVVQVPSKR	4094025815
		QAVVQVPSK	1.2395e+10
		INLYDAK	1.58257e+09
		TMNSGFTMYKPVDVAK	5.2606e+09
		TINGGKQAVVQVPSK	2.1201e+07
		AAQNVASTILYYNDILEYETGLPGTDYGR	1.76048e+08
		YPQVMDYMGGNIASLLGAPSNMEGLGYALR	1.53885e+07
		AGTIGGK	1.37271e+09
		ACRVPGR	2.45397e+09
		VKYEDK	6.7783e+08
		VIAEDKTmNSGFTMYKPVDVAK	5.4156e+07
		VIAEDK	6.78141e+08
		MVKYEDK	9.24144e+06
		YPQVmDYMGGNIASLLGAPSNMEGLGYALR	3.5194e+06
		TINGGK	2.04548e+07
		ALEDK	1.15363e+09
G0H3A9	Methyl-coenzyme M reductase subunit beta OS=Methanococcus maripaludis X1 OX=1053692 GN=GYY_08625 PE=4 SV=1 - [G0H3A9_METMI]	cSequence	dArea
		TLDISAVSNAQAIADEVEK	1.45491e+09
		RTVAVNLAGIEGTLAAGK	1.64625e+08
		TVAVNLAGIEGTLAAGK	2.47993e+09
		TLDISAVSNAQAIADEVEKILK	4.14429e+07
		YVIEGALSIKDQF	165691983
		KNMMNAIAFSSVMEQTATFEMGDAVGSFER	9.29623e+06
		LDVAAEYSVSMLSTAMALKEALIK	0
		GTVGSVVETVIDR	2.59629e+09
		ILKVSEDDDTAVK	1.19045e+09
		SMGTAVGFSFFSHSIYGGGGPGIFNGNHVVTR	1.05453e+08
		YEDKISLYDAK	1.53973e+08
		QHLLGLAYQGLNADNLVIDFIK	1.95055e+08
		IGGKGCQVPGR	2.38749e+08
		LDVAAEYSVSMLSTAMALK	2.38221e+07
		NIPVNHAVATTKK	1.73823e+08
		AIADGVIVVDK	1401223854
		GNLVAENVPLEAISPLYNPTIK	1.95899e+09
		NIPVNHAVATTK	1.26986e+09
		ISLYDAKGNLVAENVPLEAISPLYNPTIK	93470873
		VSEDDDTAVK	1.95949e+09
		GCQVPGR	1.38522e+09
		GNLVAENVPLEAISPLYNPTIKSMVK	0
		TMSSGFNMYKPADVNK	83709867
		VSEDDDTAVKIINGGK	7.86968e+08
		AIADGVIVVDKTMSSGFNMYKPADVNK	1.45867e+07
		IINGGK	2.88818e+08
		VKYEDK	6.7783e+08
		NMMNAIAFSSVMEQTATFEMGDAVGSFER	8.42293e+06
		QLAVQVPTAR	3.74334e+09
		SMVKNIK	1.06668e+07
		MVKYEDK	9.24144e+06
		EALIK	0
		ISLYDAK	1.06648e+08
A6UWH1	Methyl-coenzyme M reductase subunit gamma OS=Methanococcus aeolicus (strain ATCC BAA-1280 / DSM 17508 / OCM 812 / Nankai-3) OX=419665 GN=Maeo_1267 PE=4 SV=1 - [A6UWH1.1_META3]	cSequence	dArea
		NFCIDTAFFDPATCGMR	5019625719
		NFCIDTAFFDPATCGmR	1.885e+08
		LDENGLMFDALQR	14589794380
		LDENGLmFDALQR	316270681
		DQVGRPLDEPVDFGEPLSTEK	4753758989
		ESNLEEMSKNFCIDTAFFDPATCGMR	9.91685e+08
		EIPDDEIVKVMGHR	340332225
		GVDTGTLSGR	5.87419e+09
		YVFDEKTGHVLYVK	1.15959e+09
		TVHPPLEEMDMPEDFVR	5051095984
		YIQFADSmYNAPAQPYDR	2.35503e+08
		RDHMNPDVQLEK	1.55156e+09
		LREIPDDEIVK	10311978131
		GATVHGHSLRLDENGLMFDALQR	8.88229e+09
		DQVGRPLDEPVDFGEPLSTEKLK	2236413627
		GATVHGHSLR	2955522120
		DHMNPDVQLEK	1.96125e+10
		IRYIQFADSMYNAPAQPYDR	1.30056e+09
		DHmNPDVQLEKLR	2.01315e+08
		YIQFADSMYNAPAQPYDR	8139922478
		DHmNPDVQLEK	1.12197e+09
		DDEEIVTVVKR	59407676
		ARTLGGYMPTEK	473829623
		TLGGYMPTEK	9260266647
		RDHmNPDVQLEK	33900337
		LKEITTIYR	767089779
		YIQFADSMYNAPAQPYDRAR	7.52144e+07
		DSIAMRDDEEIVTVVK	4.11797e+08
		VMGHRQPGEDYK	1.12456e+09
		DHMNPDVQLEKLR	5.26298e+09
		FRGVDTGTLSGR	9580086254
		TVHPPLEEMDmPEDFVR	1.57832e+08
		QVIEmRESNLEEMSK	3.31679e+07
		TGHVLYVK	2.99955e+09
		TLGGYmPTEK	346879734
		GATVHGHSLRLDENGLmFDALQR	316556284
		TGHVLYVKDQVGRPLDEPVDFGEPLSTEK	6167016775
		TVHPPLEEMDMPEDFVRDIVEPMSGAK	3.95616e+09
		TVHPPLEEmDMPEDFVRDIVEPMSGAK	3.01328e+09
		VmGHRQPGEDYK	16895077
		ESNLEEmSK	1.55379e+08
		DIVEPmSGAK	9.31246e+07
		QVIEMR	10125651407
		ESNLEEMSK	1.19982e+10
		TYmWR	2.42191e+08
		DIVEPMSGAK	3504831189
		EIPDDEIVK	5134108889
		QPGEDYKTVHPPLEEMDMPEDFVR	815780072
		TLGGYMPTEKIFEGL	1.12268e+09
		IRYIQFADSmYNAPAQPYDR	1.84208e+08
		ARTYmWR	1.85456e+07
		ESNLEEMSKNFCIDTAFFDPATCGmR	158045367
		QVIEmR	3.13229e+08
		QPGEDYK	3467617369
		ARTYMWR	1.03091e+09
		YVFDEK	7.80134e+09
		TLGGYmPTEKIFEGL	5.64021e+07
		TYMWR	5.85704e+09
		VMGHR	812488190
		EITTIYRK	4270004024
		EITTIYR	1.07519e+08
Q6LWZ6	Methyl-coenzyme M reductase subunit gamma OS=Methanococcus maripaludis (strain S2 / LL) OX=267377 GN=mcrG PE=4 SV=1 - [Q6LWZ6_METMP]	cSequence	dArea
		LDENGMmFDALQR	148635702
		NILmDTELFDPATSGVR	7.76801e+07
		ESDLEEFSKNILMDTELFDPATSGVR	98140084
		YIQFADSMYFAPAQPYDR	2.34933e+09
		NILMDTELFDPATSGVR	2.98335e+09
		LDENGMMFDALQR	5.66908e+09
		TVHPPLEEMDFVEDYAR	4.18145e+08
		GATVHGHSLRLDENGMMFDALQR	4.06386e+09
		GVDAGTLSGR	3.08788e+09
		TVHPPLEEmDFVEDYAR	141536768
		YIQFADSmYFAPAQPYDR	8.09184e+07
		DQVGKPLDAPVDVGEPIPEAK	2.4955e+09
		GATVHGHSLR	2955522120
		RNHLNPNYELEK	7.92208e+08
		ARTLGGYIPTNETFK	65882810
		LRGVDAGTLSGR	3866459752
		AYTPQFYPGATK	13226313178
		LREIPDEDVVK	1337768959
		ADPDVIEVVKR	5937387592
		TGHVMYVKDQVGKPLDAPVDVGEPIPEAK	8.87448e+09
		TGHVmYVKDQVGKPLDAPVDVGEPIPEAK	97444807
		QPGEDYKTVHPPLEEMDFVEDYAR	5855411425
		LREITTIYR	1033503986
		NHLNPNYELEKLR	7958990751
		TGHVmYVK	1.35543e+07
		TLGGYIPTNETFK	5900046216
		TVHPPLEEMDFVEDYARDLVEPLNGAK	2.04655e+09
		NHLNPNYELEK	2772502684
		QPGEDYKTVHPPLEEmDFVEDYAR	46263289
		GATVHGHSLRLDENGMmFDALQR	321341273
		TVHPPLEEmDFVEDYARDLVEPLNGAK	0
		VRYIQFADSMYFAPAQPYDR	6.05112e+08
		TGHVMYVK	1.49711e+07
		ESDLEEFSK	2.2409e+09
		NDGVAMR	1.03934e+09
		DLVEPLNGAK	429766473
		NDGVAmR	1.58127e+07
		EITTIYRNDGVAMR	4060785338
		CVFDEK	3.03436e+07
		SRSYMTR	2.33086e+08
		IMGHRQPGEDYK	4.06358e+08
		VAENRR	4.6615e+07
		EITTIYRNDGVAmR	73579135
		VRYIQFADSmYFAPAQPYDR	3.11307e+07
		EIPDEDVVKIMGHR	2.11048e+09
		QVVECR	3093815984
		ADPDVIEVVK	48903066
		QPGEDYK	3467617369
		EIPDEDVVK	4416490592
		IMGHR	1.89776e+08
		EITTIYR	1.07519e+08

## Sheet: NB-tagged MCRaeo
aAssession	bProtein
A6UWH2	Methyl-coenzyme M reductase subunit alpha OS=Methanococcus aeolicus (strain ATCC BAA-1280 / DSM 17508 / OCM 812 / Nankai-3) OX=419665 GN=Maeo_1268 PE=4 SV=1 - [A6UWH2_META3]	cSequence	dArea
		TVIVGMDTGHMVLEKR	9.46059e+08
		WSAmQIGMSFITAYK	44337180
		WSAMQIGMSFITAYK	570901359
		GPNYPNYAMNVGHQGEYAGITQAAHSAR	62365509590
		AAVAAAAAGVSVCMATGNSNAGVNGWYLSQIMHK	0
		IFTGDDELADELDKR	43971555085
		TVIVGMDTGHMVLEK	1.00325e+10
		GGMPGYNPDIGVPLGQR	2.98376e+10
		LCAGEAAIADFSYAAK	2.45979e+09
		LFPEEQAEELKAAIGK	1570390122
		SRGANEPGGIPFGILCDVVQTTR	4997253310
		TVIVGmDTGHMVLEK	2.83073e+08
		LGFYGYDLQDQCGASNSLSIRNDESSPLELR	7.34934e+06
		TEFVEAAKDIADK	268196045
		GANEPGGIPFGILCDVVQTTR	11465726325
		IFTGDDELADELDK	1.70436e+08
		GGMPGYNPDIGVPLGQRK	1637203512
		VLVDINKLFPEEQAEELK	9.9932e+09
		VCDGGTIAR	7.52231e+09
		TVIVGMDTGHmVLEKR	66069177
		RGGMPGYNPDIGVPLGQR	1919576700
		LSGTDDYVEGDDLHFmNNAAIQQLHDDIRR	7.40382e+07
		GPNYPNYAmNVGHQGEYAGITQAAHSAR	2.19497e+09
		KTEFVEAAK	2.9782e+09
		GGmPGYNPDIGVPLGQR	859037468
		ATMDVVEDIATEVTLYSLEQYDEYPTLLEDHFGGSQR	8.36107e+06
		LSGTDDYVEGDDLHFMNNAAIQQLHDDIR	408060372
		NDESSPLELR	24710910715
		LSGTDDYVEGDDLHFMNNAAIQQLHDDIRR	15002894788
		GDAFAmNPLIK	1.28234e+07
		LFPEEQAEELK	1671354916
		NDESSPLELRGPNYPNYAMNVGHQGEYAGITQAAHSAR	2983938639
		TYQISR	1.17367e+10
		VPTLVGR	18327575030
		GDAFAMNPLIK	2.67578e+10
		KTYQISR	1.88798e+09
		VAFADPSLIFDFARPR	3.98599e+10
		YTKFYTYGGWK	6.24019e+07
		LSGTDDYVEGDDLHFmNNAAIQQLHDDIR	1.14314e+07
		EFEVAGERDPILPAK	12617711107
		FDEDPK	82967373
		GALREFEVAGER	4.30033e+07
		TEFVEAAK	1.30686e+09
		FDEDPKEK	4870111920
		DPILPAK	2.33652e+07
		FYTYGGWK	1.45761e+10
		RTVIVGMDTGHMVLEK	1.279e+10
		HADVIGMGTALPARR	53212326
		KCCAR	0
		NDESSPLELRGPNYPNYAmNVGHQGEYAGITQAAHSAR	3.41099e+06
		AAVAAAAAGVSVCmATGNSNAGVNGWYLSQIMHK	0
		VLVDINK	4.22406e+09
		KMmSYK	2.47881e+08
		DIADK	6.54767e+07
		KMMSYK	5.70261e+09
		EKFDEDPK	1.7586e+07
		AAIGK	1.12306e+08
		DIADKR	2.96582e+09
		EYHSR	5.32549e+06
		MMSYK	1.02345e+09
		FYTYGGWKQSK	39631578
		EKYTK	2.21439e+07
		EAEKK	0
Q6LWZ5	Methyl-coenzyme M reductase subunit alpha OS=Methanococcus maripaludis (strain S2 / LL) OX=267377 GN=mcrA PE=4 SV=1 - [Q6LWZ5_METMP]	cSequence	dArea
		IFTGDDELADELDSR	9.58478e+07
		WSAmQIGMSFITAYK	44337180
		WSAMQIGMSFITAYK	570901359
		GALREFEAAGER	4.62433e+06
		VCDGGTISR	3.40307e+07
		QGIPLYNPDIGVPLGQR	6.73792e+07
		GDAFALSPLVK	73047723
		FYTFGGWEQSAR	7.46403e+07
		FGILSDVVQTTR	1.52417e+08
		ARGPNEPGGIR	1.84037e+06
		GPNYPNYAMNVGHQGEYAGIAQAAHSAR	2.86796e+08
		NDEAAPLELR	68727419
		LFPEEQAETLK	1.78903e+07
		KLMPYK	18070260
		IVSEKR	2.13583e+07
		TYQVSR	3.71033e+06
		GPNEPGGIR	3.703e+07
		NDEAAPLELRGPNYPNYAMNVGHQGEYAGIAQAAHSAR	1.1035e+07
		EFVEANEK	2.25378e+07
		TVIVGMDTAHSVLEKR	5.04621e+07
		AAIGK	1.12306e+08
		EYHSR	5.32549e+06
		VPSLVGR	46266613
		EKYTK	2.21439e+07
A6UWG8	Methyl-coenzyme M reductase subunit beta OS=Methanococcus aeolicus (strain ATCC BAA-1280 / DSM 17508 / OCM 812 / Nankai-3) OX=419665 GN=Maeo_1264 PE=4 SV=1 - [A6UWG8_META3]	cSequence	dArea
		WNAYAAAGLVAASIVNCGAAR	1.58157e+09
		EAIIDTFDVDMFDGSTVHAAIVGR	1.0474e+09
		ANASGTVGTVVASVVER	1.63539e+10
		RLDIAAEYSVSMLSTGMALK	1.63562e+09
		MHLLGLGYQGLNADNIVIDLVK	6204619433
		TLDLPIVDEAEAIMDKVEK	26067901112
		LDIAAEYSVSMLSTGMALK	5.13099e+08
		GFAIPPVTAALCVDAGTQMFSPEK	3880524811
		LDIAAEYSVSmLSTGMALK	1.70585e+07
		RTVAVNLAGIEATLK	5.44988e+08
		TVAVNLAGIEATLK	11149719691
		RLDIAAEYSVSmLSTGMALK	4.94783e+07
		TLDLPIVDEAEAIMDK	5.23833e+08
		YPQVMDYMGGNIASLLGAPSNMEGLGYALR	7.84977e+07
		TSALVGAVYSDIPEFREPLK	6.82842e+09
		mHLLGLGYQGLNADNIVIDLVK	238455634
		TLDLPIVDEAEAImDKVEK	129399144
		SEGTAVGFSFFSHSIYGGGGPGIFTGNHVVTR	8989288022
		ISEDDDTNIR	3.07104e+10
		TVAVNLAGIEATLKAGTIGGK	1.46058e+09
		KNLMNAVAFSSIMEQTAMFEMGDAIGSFER	5.0957e+07
		YEDKINLYDAK	11323664076
		NIMVNHYVATTKK	2.55315e+09
		ILKISEDDDTNIR	3.34694e+09
		GNLAEENVPLEAISPLYNPVVK	10232739827
		NIMVNHYVATTK	4.74559e+09
		HVIEGAIEIKDK	2.90751e+07
		TMNSGFTMYKPVDVAK	13791285100
		NImVNHYVATTK	91204940
		TSALVGAVYSDIPEFR	1026238758
		GFAIPPVTAALCVDAGTQmFSPEK	7.63828e+07
		ALEDKVIAEDK	7365931425
		QAVVQVPSK	13519117235
		HSKGFAIPPVTAALCVDAGTQMFSPEK	1.25459e+08
		QAVVQVPSKR	4517171713
		GNLAEENVPLEAISPLYNPVVKDMVK	1.55427e+10
		KNLMNAVAFSSIMEQTAMFEmGDAIGSFER	4.23221e+06
		VIAEDKTMNSGFTMYKPVDVAK	801751821
		EPLKHVIEGAIEIK	7.06718e+07
		HVIEGAIEIK	688509098
		INLYDAK	1470052590
		VIAEDK	1.03434e+09
		MVKYEDK	1.12615e+08
		ISEDDDTNIRTINGGK	3.87092e+07
		ACRVPGR	1.17732e+09
		TmNSGFTMYKPVDVAK	6.24243e+08
		GNLAEENVPLEAISPLYNPVVKDmVK	4.03301e+08
		TMNSGFTMYKPVDVAKWNAYAAAGLVAASIVNCGAAR	0
		VIAEDKTmNSGFTMYKPVDVAK	6.19682e+07
		AGTIGGK	1.76751e+09
		VKYEDK	1.73199e+08
		ALEDK	1.43148e+09
		AAQNVASTILYYNDILEYETGLPGTDYGR	0
		TINGGK	4.01896e+06
		GGGSGGGSGGSAWSHPQFEK	41738796519
		DDDDKGASWSHPQFEK	6.76802e+08
		GASWSHPQFEK	197086160
		DYKDDDDK	0
G0H3A9	Methyl-coenzyme M reductase subunit beta OS=Methanococcus maripaludis X1 OX=1053692 GN=GYY_08625 PE=4 SV=1 - [G0H3A9_METMI]	cSequence	dArea
		TLDISAVSNAQAIADEVEK	831016343
		TVAVNLAGIEGTLAAGK	1.79529e+09
		TLDISAVSNAQAIADEVEKILK	565310139
		YVIEGALSIKDQF	206048045
		GTVGSVVETVIDR	2.21951e+09
		ILKVSEDDDTAVK	6.40743e+08
		TMSSGFNMYKPADVNK	2.37164e+08
		QHLLGLAYQGLNADNLVIDFIK	4.00809e+08
		KNMMNAIAFSSVMEQTATFEMGDAVGSFER	10990340
		GNLVAENVPLEAISPLYNPTIK	1611220605
		YEDKISLYDAK	57512699
		LDVAAEYSVSMLSTAMALKEALIK	1.40063e+07
		NIPVNHAVATTKK	8.63103e+07
		SMGTAVGFSFFSHSIYGGGGPGIFNGNHVVTR	9.54708e+07
		AIADGVIVVDK	1026620212
		NIPVNHAVATTK	9.68136e+08
		ISLYDAKGNLVAENVPLEAISPLYNPTIK	1.26787e+07
		VSEDDDTAVK	1.24745e+09
		MVKYEDK	1.12615e+08
		QLAVQVPTAR	2.13244e+09
		GCQVPGR	7.06784e+08
		AIADGVIVVDKTMSSGFNMYKPADVNK	9.26794e+06
		RTVAVNLAGIEGTLAAGK	9.29828e+07
		IINGGK	1.68323e+08
		VKYEDK	1.73199e+08
		ISLYDAK	7.41278e+07
A6UWH1	Methyl-coenzyme M reductase subunit gamma OS=Methanococcus aeolicus (strain ATCC BAA-1280 / DSM 17508 / OCM 812 / Nankai-3) OX=419665 GN=Maeo_1267 PE=4 SV=1 - [A6UWH1.1_META3]	cSequence	dArea
		NFCIDTAFFDPATCGMR	7.46434e+09
		LDENGLMFDALQR	21218598127
		NFCIDTAFFDPATCGmR	2.32727e+08
		LDENGLmFDALQR	434217239
		YIQFADSMYNAPAQPYDR	9.45359e+09
		YIQFADSmYNAPAQPYDR	1.7593e+08
		YVFDEKTGHVLYVK	340421059
		GVDTGTLSGR	7.13935e+09
		LREIPDDEIVK	11479610964
		DQVGRPLDEPVDFGEPLSTEK	14413842500
		DHmNPDVQLEK	1457919328
		SAMAYTPQFCPGSTTVAQNR	3.79289e+07
		TVHPPLEEMDMPEDFVR	9126324400
		DSIAMRDDEEIVTVVK	673194520
		FRGVDTGTLSGR	9.06769e+09
		TLGGYMPTEK	1.41253e+10
		DIVEPmSGAK	1.15149e+08
		DHMNPDVQLEK	1.78846e+10
		TLGGYmPTEK	415747070
		GATVHGHSLR	4685632261
		DDEEIVTVVKR	171451030
		IRYIQFADSMYNAPAQPYDR	6099222864
		TGHVLYVK	6.05852e+09
		ESNLEEmSK	1.72163e+08
		EIPDDEIVKVMGHR	89438210
		ESNLEEMSK	1.56349e+10
		DQVGRPLDEPVDFGEPLSTEKLK	4419005103
		RDHMNPDVQLEK	1.25388e+09
		GATVHGHSLRLDENGLMFDALQR	3.3336e+09
		QVIEmR	2.07657e+08
		QVIEMR	1.02333e+10
		ARTLGGYMPTEK	2.34809e+08
		RDHmNPDVQLEK	18522044
		TVHPPLEEMDmPEDFVR	94705852
		TVHPPLEEMDMPEDFVRDIVEPMSGAK	7574823876
		DIVEPMSGAK	5.18654e+09
		EIPDDEIVK	6.46713e+09
		KDSIAMR	2.42933e+07
		VMGHRQPGEDYK	2.65765e+08
		ESNLEEMSKNFCIDTAFFDPATCGMR	1042388162
		TYMWR	5330999313
		EITTIYRK	5863789173
		QPGEDYK	4476535465
		TGHVLYVKDQVGRPLDEPVDFGEPLSTEK	3.51737e+09
		ESNLEEMSKNFCIDTAFFDPATCGmR	5.53937e+07
		TLGGYMPTEKIFEGL	179069146
		QPGEDYKTVHPPLEEMDMPEDFVR	776109726
		GATVHGHSLRLDENGLmFDALQR	1.2757e+08
		SAMAYTPQFCPGSTTVAQNRR	1.63577e+08
		QPGEDYKTVHPPLEEmDMPEDFVR	1.52951e+07
		IRYIQFADSmYNAPAQPYDR	1.43349e+07
		TVHPPLEEmDMPEDFVRDIVEPMSGAK	2.49655e+09
		LKEITTIYR	1084577508
		TYmWR	1.85576e+08
		EITTIYR	2209226791
		ARTYMWR	3.37239e+08
		EIPDDEIVKVmGHR	63273396
		VMGHR	5.0268e+08
		YVFDEK	8.75396e+09
		DSIAMR	20214680
Q6LWZ6	Methyl-coenzyme M reductase subunit gamma OS=Methanococcus maripaludis (strain S2 / LL) OX=267377 GN=mcrG PE=4 SV=1 - [Q6LWZ6_METMP]	cSequence	dArea
		NILMDTELFDPATSGVR	3.74254e+09
		LDENGMMFDALQR	6.5967e+09
		NILmDTELFDPATSGVR	76551352
		YIQFADSMYFAPAQPYDR	1676396791
		DQVGKPLDAPVDVGEPIPEAK	4.07268e+09
		LDENGMmFDALQR	1.41918e+08
		GVDAGTLSGR	2.61172e+09
		TVHPPLEEMDFVEDYAR	8.29449e+08
		VRYIQFADSMYFAPAQPYDR	2.04106e+07
		RNHLNPNYELEK	6.97917e+08
		LREIPDEDVVK	1320791501
		QPGEDYKTVHPPLEEMDFVEDYAR	3700774636
		TGHVMYVK	8.60138e+08
		TLGGYIPTNETFK	7.66504e+09
		AYTPQFYPGATK	8779060170
		TGHVMYVKDQVGKPLDAPVDVGEPIPEAK	6.38849e+09
		GATVHGHSLR	4685632261
		LRGVDAGTLSGR	2165060462
		NHLNPNYELEKLR	3.98608e+09
		YIQFADSmYFAPAQPYDR	4.20156e+07
		ADPDVIEVVKR	4088423228
		NDGVAMR	1.34857e+09
		ADPDVIEVVK	8.36146e+08
		ESDLEEFSK	199548294
		TGHVmYVK	1.77271e+07
		DLVEPLNGAK	255191204
		ESDLEEFSKNILMDTELFDPATSGVR	7.40627e+07
		TGHVmYVKDQVGKPLDAPVDVGEPIPEAK	5.29728e+07
		NDGVAmR	2.27611e+07
		NHLNPNYELEK	2.80531e+09
		TVHPPLEEMDFVEDYARDLVEPLNGAK	9.60587e+08
		GATVHGHSLRLDENGMMFDALQR	1.24483e+09
		QVVECR	2.23748e+09
		LREITTIYR	1.22419e+09
		EITTIYRNDGVAMR	2584375664
		SRSYMTR	7.04255e+07
		IMGHRQPGEDYK	4.6379e+07
		VAENRR	56374912
		EITTIYRNDGVAmR	8200490
		QPGEDYK	4476535465
		EIPDEDVVK	199551169
		QPGEDYKTVHPPLEEmDFVEDYAR	141563529
		GATVHGHSLRLDENGMmFDALQR	52317753
		TVHPPLEEmDFVEDYARDLVEPLNGAK	3.2807e+07
		EITTIYR	2209226791
		EIPDEDVVKIMGHR	4.83075e+08
		IMGHR	1.27543e+08
		CVFDEK	2.35899e+07

## Sheet: mcrBDGA
aAssession	bProtein
A6UWH2	Methyl-coenzyme M reductase subunit alpha OS=Methanococcus aeolicus (strain ATCC BAA-1280 / DSM 17508 / OCM 812 / Nankai-3) OX=419665 GN=Maeo_1268 PE=4 SV=1 - [A6UWH2_META3]	cSequence	dArea
		TVIVGMDTGHMVLEKR	654869368
		IFTGDDELADELDKR	39132725274
		WSAMQIGMSFITAYK	1.48036e+09
		WSAmQIGMSFITAYK	86173690
		LCAGEAAIADFSYAAK	3.31799e+09
		AAVAAAAAGVSVCMATGNSNAGVNGWYLSQIMHK	2.94618e+08
		IFTGDDELADELDK	2.59974e+08
		RGGMPGYNPDIGVPLGQR	1128079756
		SRGANEPGGIPFGILCDVVQTTR	1.32708e+09
		TVIVGmDTGHMVLEKR	8.80098e+06
		LFPEEQAEELKAAIGK	1209454848
		GANEPGGIPFGILCDVVQTTR	5059882732
		TVIVGMDTGHMVLEK	11805150071
		GGMPGYNPDIGVPLGQR	35781747938
		GPNYPNYAMNVGHQGEYAGITQAAHSAR	26469846974
		TVIVGMDTGHmVLEK	3.22582e+08
		VLVDINKLFPEEQAEELK	1.35302e+10
		GPNYPNYAmNVGHQGEYAGITQAAHSAR	2.83766e+09
		VCDGGTIAR	5726527138
		TEFVEAAKDIADK	2.42782e+08
		NDESSPLELRGPNYPNYAMNVGHQGEYAGITQAAHSAR	2248576472
		HADVIGMGTALPAR	31096801
		KTEFVEAAK	3786927854
		RTVIVGMDTGHMVLEK	1.08816e+10
		GGMPGYNPDIGVPLGQRK	0
		RGGmPGYNPDIGVPLGQR	5.45876e+07
		NDESSPLELR	2.46702e+10
		LFPEEQAEELK	3.86759e+09
		GGmPGYNPDIGVPLGQR	965662436
		VPTLVGR	15847395652
		LSGTDDYVEGDDLHFMNNAAIQQLHDDIR	4.61695e+08
		EFEVAGERDPILPAK	16908877204
		YTKFYTYGGWK	3.3354e+07
		LSGTDDYVEGDDLHFMNNAAIQQLHDDIRR	6049966616
		LSGTDDYVEGDDLHFmNNAAIQQLHDDIR	17125889
		FYTYGGWK	1.04248e+10
		VAFADPSLIFDFARPR	1.86267e+10
		VCDGGTIARWSAmQIGMSFITAYK	0
		VCDGGTIARWSAMQIGMSFITAYK	2.55209e+07
		LSGTDDYVEGDDLHFmNNAAIQQLHDDIRR	7.62878e+07
		AAVAAAAAGVSVCmATGNSNAGVNGWYLSQIMHK	4.10473e+07
		AAVAAAAAGVSVCMATGNSNAGVNGWYLSQIMHKEYHSR	90177790
		NDESSPLELRGPNYPNYAmNVGHQGEYAGITQAAHSAR	106337968
		LGVEVTPETINEYmETINHALPGGAVVQEHMVEVDPALAWDSYAK	0
		TYQISR	9.4563e+09
		GDAFAMNPLIK	2.543e+10
		KTYQISR	1.73699e+09
		AAIGK	2.54885e+08
		DPILPAK	3.41135e+07
		FDEDPKEK	5052716904
		KMMSYK	4.11259e+09
		GGmPGYNPDIGVPLGQRK	1.82265e+07
		ATMDVVEDIATEVTLYSLEQYDEYPTLLEDHFGGSQR	0
		DIADKR	3.93052e+08
		TEFVEAAK	1829534058
		MEAEK	331473
		DIADK	7.25807e+07
		KCCAR	2.2445e+06
		EYHSR	2.20158e+07
		VLVDINK	5331281948
		KMmSYK	6.83527e+07
		FDEDPK	1.61203e+07
		EKYTK	0
		MMSYK	0
		KmmSYK	1.52721e+06
Q6LWZ5	Methyl-coenzyme M reductase subunit alpha OS=Methanococcus maripaludis (strain S2 / LL) OX=267377 GN=mcrA PE=4 SV=1 - [Q6LWZ5_METMP]	cSequence	dArea
		IFTGDDELADELDSR	4.2498e+09
		TVIVGMDTAHSVLEKR	8.33405e+07
		LSNTDDYCEGDDLHFLNNAAIQQLWDDIRR	7.98826e+08
		VAFADPMLVFDFSKPR	5537728352
		WSAMQIGMSFITAYK	1.48036e+09
		WSAmQIGMSFITAYK	86173690
		TVIVGMDTAHSVLEK	1.27607e+09
		RQGIPLYNPDIGVPLGQR	370214116
		QGIPLYNPDIGVPLGQR	3105413226
		TVIVGmDTAHSVLEK	2.04908e+07
		FGILSDVVQTTR	5208976397
		LCAGEAATADFSYASK	249028460
		FLIDINKLFPEEQAETLK	2913775696
		GDAFALSPLVK	2275079283
		LSNTDDYCEGDDLHFLNNAAIQQLWDDIR	1.56306e+07
		GPNYPNYAMNVGHQGEYAGIAQAAHSAR	8704863341
		VAFADPmLVFDFSKPR	2.84138e+08
		GALREFEAAGER	139748826
		ARGPNEPGGIR	4.57842e+07
		VCDGGTISR	6.55875e+08
		LFPEEQAETLK	1357484794
		FYTFGGWEQSAR	2796215344
		NDEAAPLELR	2810079357
		REFVEANEK	1.01676e+07
		GPNYPNYAmNVGHQGEYAGIAQAAHSAR	394110651
		AAVAAAASGIGVCMATGNSNAGVNGWYLSQILHK	1.10116e+08
		RTVIVGMDTAHSVLEK	1505796711
		VCDGGTISRWSAMQIGMSFITAYK	0
		GPNEPGGIR	1.82862e+09
		VAFADPMLVFDFSKPRK	4.1769e+07
		EFEAAGERDVILPAK	1996507192
		NDEAAPLELRGPNYPNYAMNVGHQGEYAGIAQAAHSAR	331379600
		KTYQVSR	1.02558e+08
		FLIDINK	374070420
		VPSLVGR	1.62348e+09
		TYQVSR	9.58052e+08
		KLMPYK	4.70941e+08
		FEEDPKEK	4.02832e+08
		DVILPAK	7.58505e+07
		AAIGK	2.54885e+08
		EFVEANEK	908650712
		MEAEK	331473
		EFEAAGER	2.9248e+08
		LMPYK	27962995
		KLmPYK	1.75165e+07
		IVSEKR	4.38069e+08
		EYHSR	2.20158e+07
		EKYTK	0
A6UWG8	Methyl-coenzyme M reductase subunit beta OS=Methanococcus aeolicus (strain ATCC BAA-1280 / DSM 17508 / OCM 812 / Nankai-3) OX=419665 GN=Maeo_1264 PE=4 SV=1 - [A6UWG8_META3]	cSequence	dArea
		RLDIAAEYSVSMLSTGMALK	4847754433
		WNAYAAAGLVAASIVNCGAAR	2.79604e+09
		ANASGTVGTVVASVVER	17959222271
		TLDLPIVDEAEAImDK	50775179
		TVAVNLAGIEATLKAGTIGGK	7.19754e+08
		EAIIDTFDVDMFDGSTVHAAIVGR	3322233317
		TLDLPIVDEAEAIMDKVEK	6200243403
		TLDLPIVDEAEAIMDK	1215153158
		RTVAVNLAGIEATLK	6.38496e+08
		LDIAAEYSVSMLSTGMALK	1.40399e+09
		TVAVNLAGIEATLK	1.87287e+10
		MHLLGLGYQGLNADNIVIDLVK	3.34402e+09
		mHLLGLGYQGLNADNIVIDLVK	8.37119e+08
		GFAIPPVTAALCVDAGTQMFSPEK	995435064
		LDIAAEYSVSmLSTGMALK	4.2762e+07
		NIMVNHYVATTKK	1457735715
		ISEDDDTNIR	2.68786e+10
		NImVNHYVATTK	3.93644e+07
		SEGTAVGFSFFSHSIYGGGGPGIFTGNHVVTR	1.11986e+10
		YEDKINLYDAK	937167886
		ILKISEDDDTNIR	1551282108
		TLDLPIVDEAEAImDKVEK	87442833
		EAIIDTFDVDmFDGSTVHAAIVGR	17814236
		YPQVMDYMGGNIASLLGAPSNMEGLGYALR	1.25532e+08
		TSALVGAVYSDIPEFREPLK	11170444129
		TMNSGFTMYKPVDVAK	1.38654e+10
		KNLMNAVAFSSIMEQTAMFEMGDAIGSFER	1.19371e+07
		GFAIPPVTAALCVDAGTQmFSPEK	120331857
		NIMVNHYVATTK	4.8243e+09
		KNLMNAVAFSSIMEQTAMFEmGDAIGSFER	6.70237e+06
		ALEDKVIAEDK	5.75464e+09
		GNLAEENVPLEAISPLYNPVVKDMVK	9209153021
		TSALVGAVYSDIPEFR	2110791972
		HVIEGAIEIKDK	5.51879e+07
		QAVVQVPSKR	2641918862
		HVIEGAIEIK	1665116794
		QAVVQVPSK	1.25714e+10
		GNLAEENVPLEAISPLYNPVVK	1.48896e+10
		AAQNVASTILYYNDILEYETGLPGTDYGR	3160621461
		VIAEDKTMNSGFTMYKPVDVAK	304037120
		HSKGFAIPPVTAALCVDAGTQMFSPEK	8999539
		YPQVmDYMGGNIASLLGAPSNMEGLGYALR	1.29947e+07
		GNLAEENVPLEAISPLYNPVVKDmVK	0
		TmNSGFTMYKPVDVAK	5.2096e+08
		RLDIAAEYSVSMLSTGmALK	111681441
		VIAEDKTmNSGFTMYKPVDVAK	8.51893e+07
		EPLKHVIEGAIEIK	1.27208e+08
		INLYDAK	3081539485
		MVKYEDK	1.65458e+06
		AGTIGGK	9.50552e+08
		VIAEDK	1.07114e+09
		TINGGK	561561
		VKYEDK	1.20739e+09
		ACRVPGR	2.95067e+08
		ALEDK	1.21119e+09
G0H3A9	Methyl-coenzyme M reductase subunit beta OS=Methanococcus maripaludis X1 OX=1053692 GN=GYY_08625 PE=4 SV=1 - [G0H3A9_METMI]	cSequence	dArea
		TLDISAVSNAQAIADEVEK	3.24956e+09
		TVAVNLAGIEGTLAAGK	4.14837e+09
		WNAYAAAGLVAAVAVSCGAAR	1.64456e+07
		VSEDDDTAVKIINGGK	2.27755e+08
		ILKVSEDDDTAVK	1081094181
		GNLVAENVPLEAISPLYNPTIK	4.22224e+09
		YVIEGALSIKDQF	1380832105
		TLDISAVSNAQAIADEVEKILK	1.42565e+07
		KNMMNAIAFSSVMEQTATFEMGDAVGSFER	106532618
		YEDKISLYDAK	5.85984e+07
		AIADGVIVVDK	2565194913
		GTVGSVVETVIDR	4.68186e+09
		NIPVNHAVATTK	1840057453
		QHLLGLAYQGLNADNLVIDFIK	2335992461
		SMGTAVGFSFFSHSIYGGGGPGIFNGNHVVTR	1.78138e+08
		LDVAAEYSVSMLSTAMALKEALIK	652538
		NIPVNHAVATTKK	2.25651e+08
		RTVAVNLAGIEGTLAAGK	2.0504e+08
		LDVAAEYSVSMLSTAMALK	1.21834e+08
		VSEDDDTAVK	2.47266e+09
		TMSSGFNMYKPADVNK	5.34363e+08
		QLAVQVPTAR	4327443699
		GCQVPGR	1.19726e+09
		TmSSGFNMYKPADVNK	0
		IINGGK	4.11928e+08
		MVKYEDK	1.65458e+06
		ISLYDAK	212564412
		VKYEDK	1.20739e+09
A6UWH1.1	FLAG Methyl-coenzyme M reductase subunit gamma OS=Methanococcus aeolicus (strain ATCC BAA-1280 / DSM 17508 / OCM 812 / Nankai-3) OX=419665 GN=Maeo_1267 PE=4 SV=1 - [A6UWH1.1_META3]	cSequence	dArea
		NFCIDTAFFDPATCGMR	9763462086
		LDENGLMFDALQR	24101231036
		NFCIDTAFFDPATCGmR	2.92102e+08
		YIQFADSmYNAPAQPYDR	212611931
		SAMAYTPQFCPGSTTVAQNR	6652277518
		SAmAYTPQFCPGSTTVAQNR	3.14125e+08
		GGGSGGGSGGSAWSHPQFEK	35665389458
		LDENGLmFDALQR	5.79148e+08
		DSIAMRDDEEIVTVVK	9.2438e+08
		YIQFADSMYNAPAQPYDR	10764076095
		GVDTGTLSGR	6.87888e+09
		LREIPDDEIVK	9741633005
		DQVGRPLDEPVDFGEPLSTEK	19928501424
		DDDDKGASWSHPQFEK	4440854976
		TVHPPLEEMDMPEDFVR	14664638080
		IRYIQFADSMYNAPAQPYDR	2.78945e+08
		ESNLEEMSKNFCIDTAFFDPATCGMR	1.45603e+07
		RDHMNPDVQLEK	66527483
		DIVEPmSGAK	1.50988e+08
		TLGGYMPTEK	1.25805e+10
		DHMNPDVQLEK	13182213875
		DDEEIVTVVKR	251271388
		ESNLEEmSK	1.61543e+08
		DHmNPDVQLEK	1068088146
		GATVHGHSLR	3.91733e+09
		FRGVDTGTLSGR	5355541304
		TYmWR	123490484
		QPGEDYKTVHPPLEEMDMPEDFVR	3263058464
		DQVGRPLDEPVDFGEPLSTEKLK	3.46415e+09
		TLGGYmPTEK	364380870
		GASWSHPQFEK	2.68999e+08
		ESNLEEMSK	1.31945e+10
		TGHVLYVK	4766433618
		YVFDEKTGHVLYVK	55304834
		TVHPPLEEMDmPEDFVR	487649963
		TYMWR	4201558957
		RDHmNPDVQLEK	27019652
		TGHVLYVKDQVGRPLDEPVDFGEPLSTEK	4449005556
		GATVHGHSLRLDENGLMFDALQR	8.77732e+08
		SAmAYTPQFCPGSTTVAQNRR	920267587
		ARTLGGYMPTEK	6.04627e+07
		SAMAYTPQFCPGSTTVAQNRR	1.10283e+10
		LKEITTIYR	1.09793e+09
		TVHPPLEEMDMPEDFVRDIVEPMSGAK	9374626205
		VMGHRQPGEDYK	1.80071e+07
		KDSIAMR	2.21832e+07
		DIVEPMSGAK	5.71288e+09
		EIPDDEIVK	5825091823
		QVIEmR	1.33645e+08
		NFCIDTAFFDPATcGMR	1.01256e+07
		QPGEDYK	3828355556
		TLGGYMPTEKIFEGL	4.35827e+07
		QVIEMR	7493747319
		ARTYMWR	1.05226e+08
		EITTIYRK	4567257641
		VMGHR	5.47873e+08
		YVFDEK	6.46447e+09
		EITTIYR	3.28604e+09
Q6LWZ6	Methyl-coenzyme M reductase subunit gamma OS=Methanococcus maripaludis (strain S2 / LL) OX=267377 GN=mcrG PE=4 SV=1 - [Q6LWZ6_METMP]	cSequence	dArea
		NILMDTELFDPATSGVR	1.10397e+10
		LDENGMMFDALQR	1.32059e+10
		NILmDTELFDPATSGVR	2.56191e+08
		LDENGmMFDALQR	2.44474e+08
		ESDLEEFSKNILMDTELFDPATSGVR	1.88606e+09
		YIQFADSMYFAPAQPYDR	4529002763
		DQVGKPLDAPVDVGEPIPEAK	9.76293e+09
		GVDAGTLSGR	4080846975
		LRGVDAGTLSGR	2828853852
		VRYIQFADSMYFAPAQPYDR	2.17901e+08
		LREIPDEDVVK	2195769829
		TVHPPLEEMDFVEDYAR	2175812789
		NHLNPNYELEK	5.23135e+09
		AYTPQFYPGATK	14045766668
		TLGGYIPTNETFK	1.48416e+10
		YIQFADSmYFAPAQPYDR	96916534
		RNHLNPNYELEK	1009374844
		TGHVMYVK	2.65201e+09
		NDGVAMR	2276041077
		ADPDVIEVVKR	6814922524
		GATVHGHSLR	3.91733e+09
		NHLNPNYELEKLR	2296476532
		ESDLEEFSK	6.11385e+09
		TGHVMYVKDQVGKPLDAPVDVGEPIPEAK	6.70851e+09
		TVHPPLEEmDFVEDYARDLVEPLNGAK	3.58672e+07
		DLVEPLNGAK	7.57745e+09
		QPGEDYKTVHPPLEEMDFVEDYAR	3546364102
		TGHVmYVK	3.42646e+07
		LREITTIYR	2454189740
		QPGEDYKTVHPPLEEmDFVEDYAR	1.55418e+08
		EITTIYRNDGVAMR	3149104850
		GATVHGHSLRLDENGMMFDALQR	332268668
		TGHVmYVKDQVGKPLDAPVDVGEPIPEAK	58335275
		TVHPPLEEMDFVEDYARDLVEPLNGAK	528240973
		TVHPPLEEmDFVEDYAR	94970868
		ADPDVIEVVK	1629542687
		NDGVAmR	3.80961e+07
		EIPDEDVVK	5816406896
		QPGEDYK	3828355556
		QVVECR	2.6862e+09
		SRSYMTR	2.82655e+07
		IMGHR	1.66795e+08
		CVFDEK	20237359
		VAENRR	2.11023e+08
		EITTIYR	3.28604e+09

## Sheet: mcrBCGA
aAssession	bProtein
A6UWH2	Methyl-coenzyme M reductase subunit alpha OS=Methanococcus aeolicus (strain ATCC BAA-1280 / DSM 17508 / OCM 812 / Nankai-3) OX=419665 GN=Maeo_1268 PE=4 SV=1 - [A6UWH2_META3]	cSequence	dArea
		WSAmQIGMSFITAYK	5.54479e+07
		IFTGDDELADELDKR	2.53276e+10
		WSAMQIGMSFITAYK	9.83242e+08
		LCAGEAAIADFSYAAK	3.66173e+09
		LGFYGYDLQDQCGASNSLSIR	3.94817e+07
		GANEPGGIPFGILCDVVQTTR	8527333520
		LFPEEQAEELKAAIGK	3464766285
		SRGANEPGGIPFGILCDVVQTTR	1118474492
		TVIVGMDTGHMVLEK	6.32456e+09
		TEFVEAAKDIADK	1.21629e+08
		VLVDINKLFPEEQAEELK	5.99514e+09
		IFTGDDELADELDK	1.12967e+08
		GPNYPNYAMNVGHQGEYAGITQAAHSAR	4.1538e+10
		AAVAAAAAGVSVCMATGNSNAGVNGWYLSQIMHK	1.7394e+08
		TVIVGmDTGHMVLEK	95037111
		GGMPGYNPDIGVPLGQR	15535808250
		VCDGGTIAR	5.29451e+09
		LSGTDDYVEGDDLHFMNNAAIQQLHDDIR	2.49107e+08
		RGGMPGYNPDIGVPLGQR	625579568
		GGmPGYNPDIGVPLGQR	3.72182e+08
		GPNYPNYAmNVGHQGEYAGITQAAHSAR	1.13967e+09
		LSGTDDYVEGDDLHFMNNAAIQQLHDDIRR	1.73765e+10
		NDESSPLELR	15655616611
		KTEFVEAAK	2.74961e+09
		AAVAAAAAGVSVCMATGNSNAGVNGWYLSQImHK	25841489
		LFPEEQAEELK	6.66936e+09
		EFEVAGERDPILPAK	14620087167
		HADVIGMGTALPAR	9.10965e+06
		VPTLVGR	8893601467
		GDAFAMNPLIK	1.15002e+10
		RGGmPGYNPDIGVPLGQR	1.79977e+07
		KTYQISR	5.31508e+08
		VAFADPSLIFDFARPR	1.7783e+10
		DPILPAK	2.88869e+07
		RTVIVGMDTGHMVLEK	1.53611e+08
		TEFVEAAK	1.25428e+09
		FYTYGGWK	6.05378e+09
		EFEVAGER	3.98156e+07
		NDESSPLELRGPNYPNYAMNVGHQGEYAGITQAAHSAR	2.43612e+08
		TVIVGMDTGHMVLEKR	1.53611e+08
		VLVDINK	5.37498e+09
		MEAEKK	1.44816e+06
		FDEDPKEK	2.54724e+09
		TYQISR	5.49104e+09
		FDEDPK	1.00865e+08
		KMMSYK	1.70841e+09
		DIADKR	2.47666e+09
		KmMSYK	4.47232e+07
		AAIGK	1.28553e+08
		EKFDEDPK	3.38671e+07
		DIADK	4.83939e+07
		MMSYK	3.09766e+08
		EYHSR	0
Q6LWZ5	Methyl-coenzyme M reductase subunit alpha OS=Methanococcus maripaludis (strain S2 / LL) OX=267377 GN=mcrA PE=4 SV=1 - [Q6LWZ5_METMP]	cSequence	dArea
		IFTGDDELADELDSR	120351932
		WSAmQIGMSFITAYK	5.54479e+07
		WSAMQIGMSFITAYK	9.83242e+08
		TVIVGMDTAHSVLEK	24788006
		FGILSDVVQTTR	2.17182e+08
		VCDGGTISR	4.49812e+07
		LFPEEQAETLK	7.53548e+07
		LCAGEAATADFSYASK	1.26574e+07
		QGIPLYNPDIGVPLGQR	7.7881e+07
		GPNYPNYAMNVGHQGEYAGIAQAAHSAR	2.37218e+08
		GDAFALSPLVK	8.63029e+07
		KTYQVSR	2.54728e+06
		FYTFGGWEQSAR	9.0314e+07
		NDEAAPLELR	104025647
		FLIDINK	3.04222e+07
		DVILPAK	3757202
		VPSLVGR	6.67033e+07
		EFEAAGER	1.87212e+07
		GPNEPGGIR	6.75529e+07
		EFVEANEK	3.81779e+07
		KLMPYK	1.39294e+07
		AAIGK	1.28553e+08
		IVSEKR	1.21566e+07
		TYQVSR	2.98627e+06
		VAFADPMLVFDFSKPR	120783329
		EYHSR	0
A6UWG8	Methyl-coenzyme M reductase subunit beta OS=Methanococcus aeolicus (strain ATCC BAA-1280 / DSM 17508 / OCM 812 / Nankai-3) OX=419665 GN=Maeo_1264 PE=4 SV=1 - [A6UWG8_META3]	cSequence	dArea
		LDIAAEYSVSMLSTGMALK	9.80182e+08
		WNAYAAAGLVAASIVNCGAAR	2.0923e+09
		ANASGTVGTVVASVVER	7.62847e+09
		MHLLGLGYQGLNADNIVIDLVK	6.39261e+09
		RLDIAAEYSVSMLSTGMALK	2745129495
		EAIIDTFDVDMFDGSTVHAAIVGR	2.96485e+09
		TLDLPIVDEAEAImDK	2.14549e+07
		LDIAAEYSVSMLSTGmALK	1.86869e+07
		TmNSGFTMYKPVDVAK	4.11213e+08
		TLDLPIVDEAEAIMDKVEK	22191180679
		TLDLPIVDEAEAIMDK	1.16853e+09
		TVAVNLAGIEATLK	8.62501e+09
		VIAEDKTMNSGFTMYKPVDVAK	1.19467e+07
		RTVAVNLAGIEATLK	4.36108e+08
		GFAIPPVTAALCVDAGTQMFSPEK	2270664370
		SEGTAVGFSFFSHSIYGGGGPGIFTGNHVVTR	3.20761e+09
		mHLLGLGYQGLNADNIVIDLVK	151678330
		YPQVMDYMGGNIASLLGAPSNMEGLGYALR	9.88717e+08
		TMNSGFTMYKPVDVAK	15089987830
		ISEDDDTNIR	1.54919e+10
		NIMVNHYVATTKK	1.57855e+09
		TVAVNLAGIEATLKAGTIGGK	199979752
		HVIEGAIEIK	1555980326
		TSALVGAVYSDIPEFREPLK	8.93757e+09
		NImVNHYVATTK	5.5116e+07
		ILKISEDDDTNIR	104460446
		YEDKINLYDAK	3.37618e+08
		TSALVGAVYSDIPEFR	1.83306e+09
		NIMVNHYVATTK	5.11504e+09
		GNLAEENVPLEAISPLYNPVVK	12426206399
		KNLMNAVAFSSIMEQTAMFEMGDAIGSFER	1.32149e+07
		QAVVQVPSK	6.84406e+09
		GFAIPPVTAALCVDAGTQmFSPEK	3.82348e+07
		ALEDKVIAEDK	2.27368e+09
		QAVVQVPSKR	2048249806
		TLDLPIVDEAEAImDKVEK	5.0217e+08
		AAQNVASTILYYNDILEYETGLPGTDYGR	150285990
		GNLAEENVPLEAISPLYNPVVKDMVK	9.23659e+08
		INLYDAK	2.96006e+09
		GNLAEENVPLEAISPLYNPVVKDmVK	3.05427e+07
		RLDIAAEYSVSmLSTGMALK	1.01195e+08
		YPQVmDYMGGNIASLLGAPSNmEGLGYALR	2.20358e+06
		HVIEGAIEIKDK	4.21357e+07
		AGTIGGK	4.25514e+08
		ACRVPGR	6.0164e+07
		KNLMNAVAFSSIMEQTAmFEMGDAIGSFER	0
		EPLKHVIEGAIEIK	3.61292e+07
		VIAEDK	6.18091e+08
		VKYEDK	2.34193e+07
		TINGGK	0
G0H3A9	Methyl-coenzyme M reductase subunit beta OS=Methanococcus maripaludis X1 OX=1053692 GN=GYY_08625 PE=4 SV=1 - [G0H3A9_METMI]	cSequence	dArea
		TLDISAVSNAQAIADEVEK	4.12924e+08
		TVAVNLAGIEGTLAAGK	7.03188e+08
		YVIEGALSIKDQF	1.54142e+08
		GTVGSVVETVIDR	1.00153e+09
		YEDKISLYDAK	9.41457e+06
		KNMMNAIAFSSVMEQTATFEMGDAVGSFER	1.75689e+07
		WNAYAAAGLVAAVAVSCGAAR	9146785
		ILKVSEDDDTAVK	74314263
		AIADGVIVVDK	5.28294e+08
		QHLLGLAYQGLNADNLVIDFIK	2.27614e+08
		GNLVAENVPLEAISPLYNPTIK	8.98888e+08
		NIPVNHAVATTKK	1.54392e+07
		SMGTAVGFSFFSHSIYGGGGPGIFNGNHVVTR	2.32017e+07
		NIPVNHAVATTK	2.00251e+08
		VSEDDDTAVK	4.49862e+08
		QLAVQVPTAR	6.29782e+08
		TMSSGFNMYKPADVNK	276536630
		LDVAAEYSVSMLSTAMALKEALIK	0
		LDVAAEYSVSMLSTAMALK	0
		NMMNAIAFSSVMEQTATFEMGDAVGSFER	1.3015e+07
		GCQVPGR	1.86443e+08
		IINGGK	2.72713e+07
		ISLYDAK	2.23434e+07
		VKYEDK	2.34193e+07
A6UWH1.1	FLAG Methyl-coenzyme M reductase subunit gamma OS=Methanococcus aeolicus (strain ATCC BAA-1280 / DSM 17508 / OCM 812 / Nankai-3) OX=419665 GN=Maeo_1267 PE=4 SV=1 - [A6UWH1.1_META3]	cSequence	dArea
		NFCIDTAFFDPATCGMR	4.77694e+09
		LDENGLMFDALQR	13003710270
		NFCIDTAFFDPATCGmR	1.35413e+08
		SAMAYTPQFCPGSTTVAQNR	4348271133
		LDENGLmFDALQR	1.70969e+08
		YIQFADSmYNAPAQPYDR	88845386
		YIQFADSMYNAPAQPYDR	5110201272
		SAmAYTPQFCPGSTTVAQNR	2.18516e+08
		DHMNPDVQLEK	5.49092e+09
		TVHPPLEEMDMPEDFVR	13727189744
		ESNLEEmSK	8.65179e+07
		GVDTGTLSGR	5.20297e+09
		DQVGRPLDEPVDFGEPLSTEK	15819689167
		DDEEIVTVVK	9.54406e+07
		DSIAMRDDEEIVTVVK	5.27867e+08
		GASWSHPQFEK	104625738
		LREIPDDEIVK	6.41568e+09
		TVHPPLEEmDMPEDFVR	237783302
		DDEEIVTVVKR	1.73486e+08
		GGGSGGGSGGSAWSHPQFEK	19978421084
		IRYIQFADSMYNAPAQPYDR	3.49529e+08
		RDHMNPDVQLEK	4.20934e+08
		TLGGYMPTEK	9.49189e+09
		DQVGRPLDEPVDFGEPLSTEKLK	343336654
		DHmNPDVQLEK	4.11396e+08
		GATVHGHSLR	1.08126e+09
		ESNLEEMSK	7.44692e+09
		FRGVDTGTLSGR	1.08551e+09
		DDDDKGASWSHPQFEK	323462717
		DSIAmRDDEEIVTVVK	2.69887e+07
		TLGGYmPTEK	161894127
		EIPDDEIVK	3384359594
		QPGEDYK	3.05754e+09
		TGHVLYVK	3.40148e+09
		RDHmNPDVQLEK	1.07337e+07
		TGHVLYVKDQVGRPLDEPVDFGEPLSTEK	849621570
		QPGEDYKTVHPPLEEMDMPEDFVR	537880212
		DYKDDDDK	2.34301e+06
		TVHPPLEEMDMPEDFVRDIVEPMSGAK	1.06742e+10
		LKEITTIYR	1.19151e+09
		GATVHGHSLRLDENGLMFDALQR	3.88685e+07
		TVHPPLEEMDmPEDFVRDIVEPMSGAK	784422986
		DIVEPMSGAK	4.98666e+09
		QVIEMR	4659270944
		QVIEmR	68338465
		ARTYMWR	1.09573e+07
		DIVEPmSGAK	7.43077e+07
		TYmWR	7.74279e+07
		EITTIYRK	1.10093e+09
		KDSIAMR	3.31926e+07
		TYMWR	2.75801e+09
		TLGGYMPTEKIFEGL	1.15043e+07
		SAmAYTPQFCPGSTTVAQNRR	2.77042e+08
		VMGHR	1.74178e+08
		EITTIYR	2.73627e+09
		YVFDEK	4.57032e+09
Q6LWZ6	Methyl-coenzyme M reductase subunit gamma OS=Methanococcus maripaludis (strain S2 / LL) OX=267377 GN=mcrG PE=4 SV=1 - [Q6LWZ6_METMP]	cSequence	dArea
		NILMDTELFDPATSGVR	4.07043e+09
		LDENGMMFDALQR	4.18636e+09
		LDENGMmFDALQR	65238024
		YIQFADSMYFAPAQPYDR	1.25351e+09
		GVDAGTLSGR	1.89648e+09
		TVHPPLEEMDFVEDYAR	511618494
		LREIPDEDVVK	9.50782e+08
		TVHPPLEEmDFVEDYAR	1.93406e+08
		YIQFADSmYFAPAQPYDR	3.14134e+07
		NILmDTELFDPATSGVR	7.87659e+07
		LRGVDAGTLSGR	5.80611e+08
		DQVGKPLDAPVDVGEPIPEAK	5.10878e+09
		ADPDVIEVVK	7.42261e+08
		NHLNPNYELEK	2193681180
		AYTPQFYPGATK	5.56053e+09
		RNHLNPNYELEK	3.30103e+08
		NDGVAMR	1.26536e+09
		TLGGYIPTNETFK	5892556048
		ESDLEEFSK	1.99753e+09
		TGHVMYVKDQVGKPLDAPVDVGEPIPEAK	1.24626e+08
		NHLNPNYELEKLR	3.07827e+08
		ADPDVIEVVKR	2.33365e+09
		GATVHGHSLR	1.08126e+09
		LREITTIYR	5.9612e+08
		DLVEPLNGAK	2.79496e+09
		NDGVAmR	2.23352e+07
		QPGEDYK	3.05754e+09
		TGHVMYVK	1.02498e+09
		TGHVmYVK	1.33446e+07
		EITTIYRNDGVAMR	3.60064e+08
		QPGEDYKTVHPPLEEMDFVEDYAR	2.72012e+08
		ESDLEEFSKNILMDTELFDPATSGVR	8.48854e+07
		QVVECR	1.1512e+09
		EIPDEDVVK	2273999664
		VAENRR	2.86982e+07
		ESDLEEFSKNILmDTELFDPATSGVR	5.34183e+06
		EITTIYR	2.73627e+09
		CVFDEK	5.07096e+06
		IMGHR	1.9152e+07

## Sheet: mcrBGA
aAssession	bProtein
A6UWH2	Methyl-coenzyme M reductase subunit alpha OS=Methanococcus aeolicus (strain ATCC BAA-1280 / DSM 17508 / OCM 812 / Nankai-3) OX=419665 GN=Maeo_1268 PE=4 SV=1 - [A6UWH2_META3]	cSequence	dArea
		TVIVGMDTGHMVLEKR	413235700
		WSAmQIGMSFITAYK	8.80235e+07
		WSAMQIGMSFITAYK	1.74329e+09
		TVIVGMDTGHmVLEKR	2.46277e+07
		LCAGEAAIADFSYAAK	4365460783
		AAVAAAAAGVSVCMATGNSNAGVNGWYLSQIMHK	1.7661e+08
		IFTGDDELADELDKR	3.78612e+10
		SRGANEPGGIPFGILCDVVQTTR	2.21078e+09
		GPNYPNYAMNVGHQGEYAGITQAAHSAR	58046146112
		TVIVGMDTGHMVLEK	9231934146
		TEFVEAAKDIADK	2.07636e+08
		HADVIGMGTALPAR	0
		GGMPGYNPDIGVPLGQR	2.47858e+10
		RGGMPGYNPDIGVPLGQR	1298129480
		LFPEEQAEELKAAIGK	2.25414e+09
		TVIVGmDTGHMVLEK	128564417
		VLVDINKLFPEEQAEELK	9.59852e+09
		GANEPGGIPFGILCDVVQTTR	1.14075e+10
		VCDGGTIAR	7026771923
		IFTGDDELADELDK	110221832
		GPNYPNYAmNVGHQGEYAGITQAAHSAR	1935577058
		KTEFVEAAK	2.37838e+09
		LFPEEQAEELK	2611772618
		GGmPGYNPDIGVPLGQR	516901862
		RGGmPGYNPDIGVPLGQR	3.35605e+07
		AAVAAAAAGVSVCmATGNSNAGVNGWYLSQIMHK	0
		NDESSPLELR	2.05981e+10
		GDAFAMNPLIK	1.9038e+10
		NDESSPLELRGPNYPNYAMNVGHQGEYAGITQAAHSAR	1.42666e+09
		GALREFEVAGER	1.14929e+07
		VPTLVGR	1.27814e+10
		LSGTDDYVEGDDLHFmNNAAIQQLHDDIR	7.95272e+06
		LSGTDDYVEGDDLHFMNNAAIQQLHDDIR	323421328
		EFEVAGERDPILPAK	1.42718e+10
		LSGTDDYVEGDDLHFMNNAAIQQLHDDIRR	14466685188
		GDAFAmNPLIK	11823191
		TYQISR	8.54585e+09
		FDEDPK	7.84976e+07
		HADVIGMGTALPARR	35546937
		DPILPAK	2.65472e+07
		VAFADPSLIFDFARPR	38519301952
		VCDGGTIARWSAMQIGMSFITAYK	7.21579e+06
		FYTYGGWK	1.15603e+10
		ATMDVVEDIATEVTLYSLEQYDEYPTLLEDHFGGSQR	2.53465e+06
		KMMSYK	3.00808e+09
		TEFVEAAK	1.22493e+09
		LSGTDDYVEGDDLHFmNNAAIQQLHDDIRR	27022613
		FDEDPKEK	3742285172
		VLVDINK	4.77366e+09
		RTVIVGMDTGHMVLEK	8053496498
		MEAEKK	0
		LGFYGYDLQDQCGASNSLSIR	6.61937e+07
		TVIVGmDTGHmVLEKR	1.23121e+07
		AAIGK	1.11162e+08
		KCCAR	3.02127e+06
		KMmSYK	8.78956e+07
		GGMPGYNPDIGVPLGQRK	5.48918e+07
		KTYQISR	1.04806e+07
		DIADKR	2.62411e+09
		AAIGKK	0
		EYHSR	0
		DIADK	4.74494e+07
		MMSYK	2.20884e+08
		MmSYK	8.55562e+06
Q6LWZ5	Methyl-coenzyme M reductase subunit alpha OS=Methanococcus maripaludis (strain S2 / LL) OX=267377 GN=mcrA PE=4 SV=1 - [Q6LWZ5_METMP]	cSequence	dArea
		IFTGDDELADELDSR	4.00559e+08
		WSAmQIGMSFITAYK	8.80235e+07
		WSAMQIGMSFITAYK	1.74329e+09
		VAFADPMLVFDFSKPR	563442316
		LSNTDDYCEGDDLHFLNNAAIQQLWDDIRR	3.31155e+06
		LCAGEAATADFSYASK	4.39586e+07
		FGILSDVVQTTR	6.28639e+08
		QGIPLYNPDIGVPLGQR	2.43394e+08
		GPNYPNYAMNVGHQGEYAGIAQAAHSAR	101409205
		LFPEEQAETLK	131259949
		VCDGGTISR	1.41701e+08
		GDAFALSPLVK	2.82624e+08
		RQGIPLYNPDIGVPLGQR	22108332
		FYTFGGWEQSAR	368870997
		NDEAAPLELR	305803281
		EFEAAGER	2.69295e+07
		KTYQVSR	1.03757e+07
		TYQVSR	2.42109e+08
		VPSLVGR	2.0204e+08
		DVILPAK	8.29528e+06
		KLMPYK	6.4901e+07
		IVSEKR	5.54563e+07
		GPNEPGGIR	2.19597e+08
		EFEAAGERDVILPAK	4.90157e+07
		AAVAAAASGIGVCMATGNSNAGVNGWYLSQILHK	0
		ARGPNEPGGIR	7.33292e+06
		EFVEANEK	9.20741e+07
		AAIGK	1.11162e+08
		AAIGKK	0
		FLIDINK	4.4259e+07
		EYHSR	0
		LMPYK	23826756
A6UWG8	Methyl-coenzyme M reductase subunit beta OS=Methanococcus aeolicus (strain ATCC BAA-1280 / DSM 17508 / OCM 812 / Nankai-3) OX=419665 GN=Maeo_1264 PE=4 SV=1 - [A6UWG8_META3]	cSequence	dArea
		ANASGTVGTVVASVVER	1.26108e+10
		RLDIAAEYSVSMLSTGMALK	3880241248
		WNAYAAAGLVAASIVNCGAAR	2.4429e+09
		EAIIDTFDVDMFDGSTVHAAIVGR	3308847951
		RLDIAAEYSVSmLSTGMALK	84172252
		MHLLGLGYQGLNADNIVIDLVK	9145879056
		LDIAAEYSVSMLSTGMALK	1.03977e+09
		EAIIDTFDVDmFDGSTVHAAIVGR	4.74773e+06
		TLDLPIVDEAEAImDK	1.92137e+07
		TLDLPIVDEAEAIMDKVEK	23651340742
		LDIAAEYSVSmLSTGMALK	3.04954e+07
		TVAVNLAGIEATLK	9.13799e+09
		SEGTAVGFSFFSHSIYGGGGPGIFTGNHVVTR	2.00089e+09
		TLDLPIVDEAEAIMDK	7.85354e+08
		GFAIPPVTAALCVDAGTQMFSPEK	3220462166
		TVAVNLAGIEATLKAGTIGGK	1.16299e+09
		RTVAVNLAGIEATLK	537808293
		TSALVGAVYSDIPEFR	1262125795
		ISEDDDTNIR	22661632373
		NIMVNHYVATTKK	1.26828e+09
		TSALVGAVYSDIPEFREPLK	8.18192e+09
		TMNSGFTMYKPVDVAK	18107511880
		YEDKINLYDAK	789328598
		YPQVMDYMGGNIASLLGAPSNMEGLGYALR	1.07901e+09
		TLDLPIVDEAEAImDKVEK	3.84657e+07
		mHLLGLGYQGLNADNIVIDLVK	452638976
		ALEDKVIAEDK	4.56678e+09
		TMNSGFTMYKPVDVAKWNAYAAAGLVAASIVNCGAAR	0
		ILKISEDDDTNIR	1809225199
		NImVNHYVATTK	1.43155e+08
		NIMVNHYVATTK	6.07444e+09
		QAVVQVPSK	1.01749e+10
		GNLAEENVPLEAISPLYNPVVK	1.36884e+10
		KNLMNAVAFSSIMEQTAMFEMGDAIGSFER	6.4668e+07
		EPLKHVIEGAIEIK	4.46611e+07
		HVIEGAIEIK	1.03937e+09
		TMNSGFTmYKPVDVAK	6.38985e+08
		QAVVQVPSKR	3398966034
		KNLMNAVAFSSIMEQTAMFEmGDAIGSFER	9.0389e+06
		GNLAEENVPLEAISPLYNPVVKDMVK	7.47388e+09
		AAQNVASTILYYNDILEYETGLPGTDYGR	2.40156e+08
		GFAIPPVTAALCVDAGTQmFSPEK	7.94075e+07
		YPQVMDYmGGNIASLLGAPSNMEGLGYALR	9.42006e+07
		HVIEGAIEIKDK	26110366
		INLYDAK	2.58213e+09
		VIAEDKTMNSGFTMYKPVDVAK	0
		GNLAEENVPLEAISPLYNPVVKDmVK	2.45318e+08
		VIAEDKTmNSGFTMYKPVDVAK	4.4283e+07
		HSKGFAIPPVTAALCVDAGTQMFSPEK	1.15346e+07
		TmNSGFTmYKPVDVAK	26663182
		TMNSGFTmYKPVDVAKWNAYAAAGLVAASIVNCGAAR	0
		ANASGTVGTVVASVVERALEDK	2.4015e+07
		AGTIGGK	9.39244e+08
		VIAEDK	6.21607e+08
		ACRVPGR	3.7743e+08
		VKYEDK	7.21963e+08
		ALEDK	887587
		TINGGK	0
G0H3A9	Methyl-coenzyme M reductase subunit beta OS=Methanococcus maripaludis X1 OX=1053692 GN=GYY_08625 PE=4 SV=1 - [G0H3A9_METMI]	cSequence	dArea
		TLDISAVSNAQAIADEVEK	8.97473e+08
		TVAVNLAGIEGTLAAGK	1188749705
		VSEDDDTAVKIINGGK	6.93589e+06
		YVIEGALSIKDQF	3.33349e+08
		ILKVSEDDDTAVK	4.17541e+08
		TLDISAVSNAQAIADEVEKILK	3.79716e+06
		YEDKISLYDAK	2.04409e+07
		GTVGSVVETVIDR	1.95648e+09
		GNLVAENVPLEAISPLYNPTIK	1.73331e+09
		KNMMNAIAFSSVMEQTATFEMGDAVGSFER	4.26621e+07
		QHLLGLAYQGLNADNLVIDFIK	5.73445e+08
		WNAYAAAGLVAAVAVSCGAAR	1.58079e+07
		LDVAAEYSVSMLSTAMALKEALIK	4.18692e+07
		NIPVNHAVATTKK	3.9398e+07
		TMSSGFNMYKPADVNK	4.63249e+08
		RTVAVNLAGIEGTLAAGK	87362972
		AIADGVIVVDK	1021458885
		NIPVNHAVATTK	4.62656e+08
		VSEDDDTAVK	9.34874e+08
		QLAVQVPTAR	1392623000
		TMSSGFNMYKPADVNKWNAYAAAGLVAAVAVSCGAAR	0
		SMGTAVGFSFFSHSIYGGGGPGIFNGNHVVTR	8.51379e+07
		NMMNAIAFSSVMEQTATFEMGDAVGSFER	2.14962e+07
		GCQVPGR	449177529
		ISLYDAK	6.04742e+07
		TMSSGFNMYKPADVNKWNAYAAAGLVAAVAVScGAAR	0
		IINGGK	8.8878e+07
		EALIK	1.17315e+07
		VKYEDK	7.21963e+08
A6UWH1.1	FLAG Methyl-coenzyme M reductase subunit gamma OS=Methanococcus aeolicus (strain ATCC BAA-1280 / DSM 17508 / OCM 812 / Nankai-3) OX=419665 GN=Maeo_1267 PE=4 SV=1 - [A6UWH1.1_META3]	cSequence	dArea
		NFCIDTAFFDPATCGMR	7.2538e+09
		NFCIDTAFFDPATCGmR	2.14685e+08
		LDENGLMFDALQR	19414798701
		SAmAYTPQFCPGSTTVAQNR	284831410
		DQVGRPLDEPVDFGEPLSTEK	15418225827
		SAMAYTPQFCPGSTTVAQNR	5.99598e+09
		LDENGLmFDALQR	384888736
		YIQFADSMYNAPAQPYDR	7.35479e+09
		GVDTGTLSGR	5.93518e+09
		IRYIQFADSMYNAPAQPYDR	3177883510
		DSIAMRDDEEIVTVVK	9.00655e+08
		RDHMNPDVQLEK	7.41312e+08
		GGGSGGGSGGSAWSHPQFEK	2.75213e+10
		DDDDKGASWSHPQFEK	6.69129e+08
		LREIPDDEIVK	9.53042e+09
		DHMNPDVQLEK	1.0523e+10
		DDEEIVTVVKR	1.61692e+08
		YIQFADSmYNAPAQPYDR	165453979
		TLGGYMPTEK	13462778150
		ESNLEEMSKNFCIDTAFFDPATCGMR	2.28293e+08
		DHmNPDVQLEK	7.2862e+08
		TVHPPLEEMDMPEDFVR	10117841536
		GATVHGHSLR	1.89729e+09
		ESNLEEmSK	1.21749e+08
		TGHVLYVK	7.01514e+09
		DQVGRPLDEPVDFGEPLSTEKLK	3.62945e+09
		FRGVDTGTLSGR	3646293076
		ARTLGGYMPTEK	81842357
		GASWSHPQFEK	65262189
		TYmWR	9.23366e+07
		KDSIAMR	2.43888e+07
		DIVEPMSGAK	4.79945e+09
		ESNLEEMSK	1.18337e+10
		RDHmNPDVQLEK	0
		TVHPPLEEMDmPEDFVR	2.28043e+08
		TYMWR	4.41584e+09
		YVFDEKTGHVLYVK	4.84288e+07
		QVIEMR	7.56655e+09
		TGHVLYVKDQVGRPLDEPVDFGEPLSTEK	3071086864
		TLGGYMPTEKIFEGL	3.1349e+07
		EIPDDEIVK	5382251194
		QPGEDYK	3.76293e+09
		EITTIYRK	2.50096e+09
		GATVHGHSLRLDENGLMFDALQR	1.2106e+09
		SAMAYTPQFCPGSTTVAQNRR	1.26426e+10
		QPGEDYKTVHPPLEEMDMPEDFVR	313124246
		TVHPPLEEMDMPEDFVRDIVEPMSGAK	7741971466
		GATVHGHSLRLDENGLmFDALQR	20921308
		VMGHRQPGEDYK	2.76582e+07
		QPGEDYKTVHPPLEEmDMPEDFVR	3.40374e+06
		SAmAYTPQFCPGSTTVAQNRR	5.99294e+08
		TVHPPLEEmDMPEDFVRDIVEPMSGAK	1.90837e+09
		QVIEmR	1.36555e+08
		TLGGYmPTEK	3.40781e+08
		VMGHR	4.94357e+08
		ESNLEEMSKNFCIDTAFFDPATCGmR	9.77035e+06
		YVFDEK	7401204798
		DIVEPmSGAK	9.13537e+07
		ARTYMWR	9.20721e+07
		DSIAMR	1.83405e+07
		EITTIYR	2.61614e+09
Q6LWZ6	Methyl-coenzyme M reductase subunit gamma OS=Methanococcus maripaludis (strain S2 / LL) OX=267377 GN=mcrG PE=4 SV=1 - [Q6LWZ6_METMP]	cSequence	dArea
		NILMDTELFDPATSGVR	4715701575
		YIQFADSMYFAPAQPYDR	1.96592e+09
		NILmDTELFDPATSGVR	100242676
		LDENGMMFDALQR	7320509435
		DQVGKPLDAPVDVGEPIPEAK	5493239577
		GVDAGTLSGR	2.49857e+09
		QPGEDYKTVHPPLEEMDFVEDYAR	2.27587e+09
		LDENGMmFDALQR	1.31656e+08
		LREIPDEDVVK	1.56073e+09
		LDENGmmFDALQR	7.17806e+06
		RNHLNPNYELEK	6.27104e+08
		TVHPPLEEMDFVEDYAR	711754550
		LRGVDAGTLSGR	1.15651e+09
		YIQFADSmYFAPAQPYDR	58392330
		NHLNPNYELEK	2653020052
		NHLNPNYELEKLR	3010654298
		AYTPQFYPGATK	9605887125
		TLGGYIPTNETFK	8.54031e+09
		TGHVMYVK	1.05029e+09
		ADPDVIEVVK	9.56235e+08
		NDGVAMR	1.47669e+09
		TGHVmYVKDQVGKPLDAPVDVGEPIPEAK	1.95349e+07
		GATVHGHSLR	1.89729e+09
		TGHVMYVKDQVGKPLDAPVDVGEPIPEAK	3949440646
		ESDLEEFSK	3265410292
		TGHVmYVK	1.98064e+07
		ADPDVIEVVKR	3734346751
		LREITTIYR	1096500150
		DLVEPLNGAK	4419383397
		VRYIQFADSMYFAPAQPYDR	1.42671e+08
		NDGVAmR	3.41083e+07
		SRSYMTR	2.63965e+07
		EITTIYRNDGVAMR	1.75753e+09
		QPGEDYK	3.76293e+09
		VAENRR	2.05983e+07
		QPGEDYKTVHPPLEEmDFVEDYAR	5.79042e+07
		TVHPPLEEMDFVEDYARDLVEPLNGAK	5.18701e+08
		GATVHGHSLRLDENGMMFDALQR	371995087
		ESDLEEFSKNILMDTELFDPATSGVR	1124341776
		IMGHRQPGEDYK	5.58395e+06
		EITTIYRNDGVAmR	3.38335e+07
		QVVECR	1.98945e+09
		EIPDEDVVK	3594139584
		CVFDEK	5.3903e+07
		IMGHR	7.46595e+07
		EITTIYR	2.61614e+09

## Sheet: Pull-down of McrCaeo
aAssession	bProtein
A6UWH2	Methyl-coenzyme M reductase subunit alpha OS=Methanococcus aeolicus (strain ATCC BAA-1280 / DSM 17508 / OCM 812 / Nankai-3) OX=419665 GN=Maeo_1268 PE=4 SV=1 - [A6UWH2_META3]	cSequence	dArea
		TVIVGMDTGHMVLEKR	443262368
		WSAmQIGMSFITAYK	28332461
		WSAMQIGMSFITAYK	8.60273e+07
		IFTGDDELADELDKR	7095782016
		lCAGEAAIADFSYAAK	5.89239e+07
		GPNYPNYAMNVGHQGEYAGITQAAHSAR	8.62963e+09
		GANEPGGIPFGILCDVVQTTR	9.17616e+08
		TVIVGMDTGHmVLEK	2.21882e+08
		LCAGEAAIADFSYAAK	3.96664e+08
		IFTGDDELADELDK	2.63067e+08
		SRGANEPGGIPFGILCDVVQTTR	1.77304e+07
		LGFYgYDLQDQCGASNSLSIR	151806223
		LGFYgYDLQDQcGASNSLSIR	8.0216e+07
		hADVIGMGTALPAR	2448718621
		VLVDINKLFPEEQAEELK	5.03332e+08
		GPNYPNYAmNVGHQGEYAGITQAAHSAR	2000509510
		TVIVGMDTGHMVLEK	2.06576e+09
		VCDGGTIAR	2.01883e+09
		LFPEEQAEELKAAIGK	2.0638e+07
		LSGTDDYVEGDDLHFMNNAAIQQLHDDIRR	82806331
		hADVIGMGTALPARr	2.55441e+08
		RGGMPGYNPDIGVPLGQR	1.95071e+08
		TVIVGmDTGHmVLEK	4.66474e+07
		LSGTDDYVEGDDLHFMNNAAIQQLHDDIR	83093111
		GGMPGYNPDIGVPLGQR	5.00252e+09
		GANEPGGIPFGILcDVVQTTR	3.23648e+07
		GGmPGYNPDIGVPLGQR	1.13374e+09
		KTEFVEAAK	9.32714e+08
		hADVIGMGTALPARR	228991862
		hADVIGmGTALPAR	3.4178e+08
		LSGTDDYVEGDDLHFmNNAAIQQLHDDIR	4.61385e+07
		VcDGGTIAR	2.38564e+08
		GDAFAmNPLIK	893604556
		NDESSPLELR	8.63625e+09
		RTVIVGMDTGHMVLEK	72910882
		LFPEEQAEELK	3990284566
		GDAFAMNPLIK	2.25459e+08
		VAFADPSLIFDFARPR	1.81918e+08
		RGGmPGYNPDIGVPLGQR	5.58769e+07
		LSGTDDYVEGDDLHFmNNAAIQQLHDDIRR	729330440
		EFEVAGERDPILPAK	4134029657
		gAnEPGGIPFGILCDVVQTTR	2.13962e+08
		DPILPAK	2.00951e+08
		VPTLVGR	6.91568e+09
		EFEVAGER	4.91015e+08
		TVIVgMDTGHmVLEK	4.66474e+07
		FYTYGGWK	141529349
		EKFDeDPK	1.19198e+07
		GANEPgGIPFGILCDVVQTTR	5.96421e+06
		FDEDPKEK	859916317
		GPNYPNYAmNVgHQGEYAGITQAAHSAR	20960271
		hADVIGmGTALPARr	5.60386e+07
		FdEDPKEK	6.95981e+06
		TYQISR	3.55006e+09
		FdEDPK	6.99703e+06
		EKFDEDPK	5.70206e+07
		AAIGK	3.21299e+08
		MEAEKK	2.90231e+07
		TEFVEAAK	1.14466e+08
Q6LWZ5	Methyl-coenzyme M reductase subunit alpha OS=Methanococcus maripaludis (strain S2 / LL) OX=267377 GN=mcrA PE=4 SV=1 - [Q6LWZ5_METMP]	cSequence	dArea
		WSAmQIGMSFITAYK	28332461
		IFTGDDELADELDSR	1.06975e+09
		WSAMQIGMSFITAYK	8.60273e+07
		TVIVGMDTAHSVLEK	694287243
		VAFADPmLVFDFSKPR	3.53996e+08
		VAFADPMLVFDFSKPR	1.57887e+09
		FGILSDVVQTTR	2.61521e+09
		LCAGEAATADFSYASK	65635208
		TVIVGmDTAHSVLEK	4.24559e+07
		QGIPLYNPDIGVPLGQR	1323731208
		VCDGGTISR	461392189
		FLIDINKLFPEEQAETLK	113094572
		hADVIQmGNALPGR	1.56199e+08
		LGFYgYDLQDQCGASNSLAIR	5.49057e+07
		FYTFGGWEQSAR	9.85176e+08
		hADVIQMGNALPGR	481566736
		ARGPNEPGGIR	2.054e+07
		VcDGGTISR	45414864
		GPNYPNYAMNVGHQGEYAGIAQAAHSAR	1.96425e+09
		hADVIQMGNALPGRr	1.27793e+08
		LFPEEQAETLK	1.3817e+09
		GPNYPNYAmNVGHQGEYAGIAQAAHSAR	9.99581e+07
		NDEAAPLELR	2.27652e+09
		GDAFALSPLVK	1.07067e+09
		GPNEPGGIRFGILSDVVQTTR	1.05041e+07
		EFEAAGERDVILPAK	2.60394e+08
		hAdVIQMGNALPGR	56758112
		RQGIPLYNPDIGVPLGQR	1.86684e+08
		EFEAAGER	5.33166e+08
		GPNEPGGIR	1.42596e+09
		TVIVGMDTAHSVLEKR	1.2917e+08
		EFVEANEK	574468827
		DVILPAK	1.04655e+08
		KTYQVSR	5.25559e+07
		MEAEKR	1.07704e+07
		TVIVGmdTAHSVLEKR	443262368
		VPSLVGR	1.58887e+09
		FEEDPKEK	6.95981e+06
		FEEDPK	6.99703e+06
		AAIGK	3.21299e+08
A6UWG8	Methyl-coenzyme M reductase subunit beta OS=Methanococcus aeolicus (strain ATCC BAA-1280 / DSM 17508 / OCM 812 / Nankai-3) OX=419665 GN=Maeo_1264 PE=4 SV=1 - [A6UWG8_META3]	cSequence	dArea
		RLDIAAEYSVSMLSTGMALK	99896976
		WNAYAAAGLVAASIVNcGAAR	1.65984e+07
		ANASGTVGTVVASVVER	4574428829
		TLDLPIVDEAEAImDK	2.60401e+08
		WNAYAAAGLVAASIVNCGAAR	1.88902e+08
		TLDLPIVDEAEAIMDKVEK	976922419
		TLDLPIVDEAEAIMDK	3.06296e+08
		TVAVNLAGIEATLK	1.81176e+09
		mHLLGLGYQGLNADNIVIDLVK	42374259
		YEDKINLYDAK	2.78669e+08
		SEGTAVGFSFFSHSIYGGGGPGIFTGNHVVTR	3.26016e+08
		GFAIPPVTAALCVDAGTQMFSPEK	8.66628e+07
		ISEDDDTNIR	9.09388e+09
		TVAVNLAGIEATLKAGTIGGK	128503193
		TLDLPIVDEAEAImDKVEK	909083460
		EAIIDTFDVDMFDGSTVHAAIVGR	1.17857e+08
		NIMVNHYVATTKK	2.98833e+07
		EAIIDTFDVDmFDGSTVHAAIVGR	1.72416e+08
		RTVAVNLAGIEATLK	6.85833e+07
		MHLLgLGYQGLNADNIVIDLVK	0
		TMNSGFTMYKPVDVAK	2575004149
		NImVNHYVATTK	3.09319e+08
		NIMVNHYVATTK	3145690543
		ALEDKVIAEDK	6.43855e+08
		TSALVGAVYSDIPEFREPLK	1.77982e+09
		TSALVGAVYSDIPEFR	1.46087e+09
		LDIAAEYSVSmLSTGMALK	1.42916e+07
		TmNSGFTMYKPVDVAK	631025263
		HVIEGAIEIK	1.09295e+09
		GNLAEENVPLEAISPLYNPVVK	2043961773
		QAVVQVPSK	4642241015
		QAVVQVPSKR	1.216e+09
		MHLLGLGYQGLNADNIVIDLVK	461680
		EPLKHVIEGAIEIK	1.84352e+07
		YPQVMDYMGGNIASLLGAPSNMEGLGYALR	3.04676e+06
		LDIAAEYSVSMLSTGMALK	8.92477e+07
		TmNSGFTmYKPVDVAK	1.47352e+08
		WNAYAAAgLVAASIVNCGAAR	2.94837e+06
		GFAIPPVTAALCVDAGTQmFSPEK	25934424
		GNLAEENVPLEAISPLYNPVVKDMVK	3.70084e+07
		RLDIAAEYSVSmLSTGMALK	2.34457e+07
		VIAEDKTmNSGFTMYKPVDVAK	3.82938e+07
		SEGTAVGFSFFSHSIYGgGGPGIFTGNHVVTR	7.93656e+06
		GNLAEENVPLEAISPLYNPVVKDmVK	1.06891e+08
		AGTIGGK	1.94819e+08
		VIAEDK	2.27365e+08
		ACRVPGR	2.01897e+07
G0H3A9	Methyl-coenzyme M reductase subunit beta OS=Methanococcus maripaludis X1 OX=1053692 GN=GYY_08625 PE=4 SV=1 - [G0H3A9_METMI]	cSequence	dArea
		TLDISAVSNAQAIADEVEK	1001287498
		TVAVNLAGIEGTLAAGK	1.14355e+09
		WNAYAAAGLVAAVAVSCGAAR	1.93802e+06
		YVIEGALSIKDQF	7.64704e+07
		LDVAAEYSVSMLSTAMALK	6.92725e+07
		GTVGSVVETVIDR	2.17477e+09
		ILKVSEDDDTAVK	50908414
		TMSSGFNMYKPADVNK	1.34319e+08
		NIPVNHAVATTK	1033313320
		RTVAVNLAGIEGTLAAGK	4.29523e+07
		VSEDDDTAVK	1.58286e+09
		NIPVNHAVATTKK	30294540
		AIADGVIVVDK	1.57214e+09
		QHLLGLAYQGLNADNLVIDFIK	1.23901e+06
		GNLVAENVPLEAISPLYNPTIK	642016230
		QLAVQVPTAR	2737166128
		YVIEGALSIK	7.86806e+07
		WNAYAAAGLVAAVAVScGAAR	0
		LDVAAEYSVSMLSTAmALK	1.42916e+07
		SMGTAVGFSFFSHSIYGGGGPGIFNGNHVVTR	670561
		SmGTAVGFSFFSHSIYGGGGPGIFNGNHVVTR	3.26188e+06
		TmSSGFNMYKPADVNK	7.58401e+07
		LDVAAEYSVSMLSTAMALKEALIK	0
		gnLVAENVPLEAISPLYNPTIK	0
		GcQVPGR	0
		qHLLGLAYqgLnADNLVIDFIK	0
A6UWH1	Methyl-coenzyme M reductase subunit gamma OS=Methanococcus aeolicus (strain ATCC BAA-1280 / DSM 17508 / OCM 812 / Nankai-3) OX=419665 GN=Maeo_1267 PE=4 SV=1 - [A6UWH1.1_META3]	cSequence	dArea
		NFCIDTAFFDPATCGMR	2.55882e+08
		SAmAYTPQFCPGSTTVAQNR	4.6473e+07
		DQVGRPLDEPVDFGEPLSTEK	3.36836e+09
		LDENGLMFDALQR	3.96297e+09
		LDENGLmFDALQR	831260913
		TVHPPLEEMDMPEDFVR	2795722120
		TVHPPLEEmDMPEDFVR	1272269381
		GVDTGTLSGR	3.35135e+09
		SAMAYTPQFCPGSTTVAQNR	133028720
		YIQFADSMYNAPAQPYDR	1780058429
		LREIPDDEIVK	2428899492
		FRGVDTGTLSGR	758297514
		YIQFADSmYNAPAQPYDR	3.42868e+08
		DDEEIVTVVKR	170962060
		DHMNPDVQLEK	2.0878e+09
		DSIAmRDDEEIVTVVK	1.74375e+08
		DHmNPDVQLEK	7.45089e+08
		ESNLEEmSK	3.90725e+08
		DSIAMRDDEEIVTVVK	2.48022e+08
		NFCIDTAFFDPATcGmR	5.03723e+06
		GATVHGHSLR	1.04543e+09
		TLGGYMPTEK	3.10135e+09
		EIPDDEIVK	1.70314e+08
		DDEEIVTVVK	2.99735e+07
		DIVEPMSGAK	2.07728e+09
		TLGGYmPTEK	3.05073e+07
		TVHPPLEEmDmPEDFVR	1.05435e+09
		DIVEPmSGAK	6.43865e+08
		TGHVLYVK	2036457862
		RDHMNPDVQLEK	9.27353e+07
		NFCIDTAFFdPATcgMr	0
		TVHPPLEEMDMPEDFVRDIVEPMSGAK	7455590
		TVHPPLEEmDMPEDFVRDIVEPMSGAK	266109777
		ESNLEEMSK	2294107579
		QPGEDYK	2.19667e+09
		LKEITTIYR	6.38655e+08
		KDSIAMR	2.62472e+07
		QVIEMR	2594489352
Q6LWZ6	Methyl-coenzyme M reductase subunit gamma OS=Methanococcus maripaludis (strain S2 / LL) OX=267377 GN=mcrG PE=4 SV=1 - [Q6LWZ6_METMP]	cSequence	dArea
		NILMDTELFDPATSGVR	5.90306e+08
		NILmDTELFDPATSGVR	4.28968e+08
		GVDAGTLSGR	1.97901e+09
		LDENGmmFDALQR	1.0998e+08
		TVHPPLEEMDFVEDYAR	383785772
		LDENGmMFDALQR	370858688
		YIQFADSmYFAPAQPYDR	1.26687e+08
		LDENGMMFDALQR	2388638619
		TVHPPLEEmDFVEDYAR	2643550255
		RNHLNPNYELEK	2.4825e+08
		DQVGKPLDAPVDVGEPIPEAK	2.56302e+09
		ADPDVIEVVK	692689402
		TLGGYIPTNETFK	3579326594
		AYTPQFYPGATK	3194999876
		YIQFADSMYFAPAQPYDR	366269025
		ADPDVIEVVKR	1390528505
		DLVEPLNGAK	1.75083e+09
		LREIPDEDVVK	4.86003e+08
		GATVHGHSLR	1.04543e+09
		TGHVmYVK	1.54338e+08
		ESDLEEFSK	9.09642e+08
		LREITTIYR	571564364
		TGHVMYVK	9.85146e+08
		EITTIYRNDGVAMR	2.1354e+08
		NDGVAmR	159328877
		EIPDEDVVK	1652939856
		LRGVDAGTLSGR	795008662
		NHLNPNYELEK	1549019362
		NHLNPNYELEKLR	109929167
		QPGEDYK	2.19667e+09
		NDGVAMR	1.73915e+08

## Sheet: Pull-down of McrDaeo
aAssession	bProtein
A6UWH2	Methyl-coenzyme M reductase subunit alpha OS=Methanococcus aeolicus (strain ATCC BAA-1280 / DSM 17508 / OCM 812 / Nankai-3) OX=419665 GN=Maeo_1268 PE=4 SV=1 - [A6UWH2_META3]	cSequence	dArea
		LGFYgYDLQDQCGASNSLSIR	693530219
		WSAmQIGMSFITAYK	4.57786e+07
		IFTGDDELADELDKR	9374155689
		LGFYGYDLQDQCGASNSLSIR	3.61458e+07
		lCAGEAAIADFSYAAK	1.62337e+07
		WSAMQIGMSFITAYK	4.11224e+08
		LFPEEQAEELKAAIGK	573821503
		SRGANEPGGIPFGILCDVVQTTR	0
		LCAGEAAIADFSYAAK	1.1293e+09
		GANEPGGIPFGILCDVVQTTR	2.63591e+09
		LGFYgYDLQDQcGASNSLSIR	167906819
		hADVIGMGTALPARR	208024192
		hADVIGMGTALPAR	3094122438
		TVIVGmDTGHMVLEK	8.19331e+08
		TVIVGMDTGHMVLEK	3.83282e+09
		TVIVGMDTgHMVLEK	3.92886e+07
		VCDGGTIAR	4417364155
		IFTGDDELADELDK	305578519
		GPNYPNYAMNVGHQGEYAGITQAAHSAR	1.18379e+10
		RGGMPGYNPDIGVPLGQR	184153667
		VLVDINKLFPEEQAEELK	735976487
		KTEFVEAAK	1.10603e+09
		RTVIVGMDTGHMVLEK	119554260
		GGMPGYNPDIGVPLGQR	5.09329e+09
		LSGTDDYVEGDDLHFMNNAAIQQLHDDIR	3.14384e+08
		LFPEEQAEELK	6500186371
		LSGTDDYVEGDDLHFMNNAAIQQLHDDIRR	4125829242
		AAVAAAAAGVSVCMATGNSNAGVNGWYLSQIMHK	0
		hADVIGmGTALPAR	371321087
		DPILPAK	2.16487e+08
		GPNYPNYAmNVGHQGEYAGITQAAHSAR	1489098638
		GGmPGYNPDIGVPLGQR	7.08798e+08
		GDAFAmNPLIK	4.07944e+08
		NDESSPLELR	12353720282
		VPTLVGR	7378806979
		GDAFAMNPLIK	3854378601
		LSGTDDYVEGDDLHFmNNAAIQQLHDDIR	95626366
		VAFADPSLIFDFARPR	3821902525
		hADVIGMGTALPARr	272386440
		vCDGGTIAR	5.91835e+07
		LSGTDDYVEGDDLHFmNNAAIQQLHDDIRR	34976614
		LcAgEAAIADFSYAAK	2.9385e+07
		EFEVAGERDPILPAK	6.24805e+09
		RGGmPGYNPDIGVPLGQR	3.61057e+07
		gANePGGIPFGILCDVVQTTR	1.37008e+08
		LGFYgYDLQDQcgASNSLSIR	2.34921e+07
		FDEDPKEK	743244064
		IFTGdDELADELDKR	42753457
		TVIVGMDTGHMVLEKR	390124931
		KTYQISR	3.44693e+08
		TEFVEAAK	1.11072e+09
		EFEVAGER	1.51847e+07
		FYTYGGWK	2003080671
		VLVDINK	4.55331e+09
		TYQISR	5268846311
		AAIGK	2.73769e+08
		AAIGKK	2.86894e+06
		FdEDPKEK	124919484
		MEAEKK	1.61843e+07
		DIADKR	3.53725e+07
		EKFDEDPK	2.96406e+07
		MEAEK	6.95852e+06
		DIADK	5.61219e+07
Q6LWZ5	Methyl-coenzyme M reductase subunit alpha OS=Methanococcus maripaludis (strain S2 / LL) OX=267377 GN=mcrA PE=4 SV=1 - [Q6LWZ5_METMP]	cSequence	dArea
		IFTGDDELADELDSR	2.52114e+09
		WSAmQIGMSFITAYK	4.57786e+07
		VAFADPMLVFDFSKPR	3358102736
		TVIVGMDTAHSVLEK	9.28043e+08
		WSAMQIGMSFITAYK	4.11224e+08
		TVIVGmDTAHSVLEK	4.22615e+07
		FGILSDVVQTTR	4.90691e+09
		LCAGEAATADFSYASK	220748892
		VAFADPmLVFDFSKPR	3.5582e+08
		IFTgDDELADELDSR	24395795
		FLIDINKLFPEEQAETLK	121967113
		GPNYPNYAMNVGHQGEYAGIAQAAHSAR	4.38884e+09
		RQGIPLYNPDIGVPLGQR	2.83929e+07
		hADVIQMGNALPGR	1150136461
		VCDGGTISR	1482591110
		LFPEEQAETLK	2.91434e+09
		hADVIQmGNALPGR	2.21605e+08
		QGIPLYNPDIGVPLGQR	2.09823e+09
		LGFYgYDLQDQCGASNSLAIR	312433910
		ARGPNEPGGIR	4.9539e+07
		LGFYgYDLQDQCgASNSLAIR	0
		hADVIQMGNALPGRr	3.75105e+08
		RTVIVGMDTAHSVLEK	4.46235e+07
		FYTFGGWEQSAR	1.12421e+09
		GPNYPNYAmNVGHQGEYAGIAQAAHSAR	518104707
		KTYQVSR	9.01414e+07
		hADVIQMGNALPGRR	3.50782e+07
		DVILPAK	9.80162e+07
		GDAFALSPLVK	1.21937e+09
		NDEAAPLELR	3.85088e+09
		vCDGGTISR	1.68419e+07
		GPNEPGGIR	2.27888e+09
		AAVAAAASGIGVCMATGNSNAGVNGWYLSQILHK	7.66356e+07
		MEAEKR	1.1233e+07
		ATMDVVEDVAGEVTLYALEQYDDYPALLEDhFGGSQR	675544
		GPNYPNYAMNVGHQGEYAgIAqAAHSAR	1.18379e+10
		FLIDINK	1.00811e+09
		VPSLVGR	2.45161e+09
		EFEAAGER	1666354881
		EFVEANEK	9.76315e+08
		TVIVGMDTAHSVLEKR	1.97348e+08
		AAIGK	2.73769e+08
		AAIGKK	2.86894e+06
		FEEDPKEK	124919484
		MEAEK	6.95852e+06
		TYQVSR	1.85777e+09
A6UWG8	Methyl-coenzyme M reductase subunit beta OS=Methanococcus aeolicus (strain ATCC BAA-1280 / DSM 17508 / OCM 812 / Nankai-3) OX=419665 GN=Maeo_1264 PE=4 SV=1 - [A6UWG8_META3]	cSequence	dArea
		EAIIDTFDVDMFDGSTVHAAIVGR	870976431
		WNAYAAAGLVAASIVNCGAAR	5.30461e+08
		ANASGTVGTVVASVVER	3687340080
		TLDLPIVDEAEAIMDK	509733451
		TmNSGFTMYKPVDVAK	369736768
		TLDLPIVDEAEAIMDKVEK	2275235185
		LDIAAEYSVSMLSTGMALK	2.02148e+08
		TLDLPIVDEAEAImDK	133117717
		TVAVNLAGIEATLK	3.08424e+09
		EAIIDTFDVDmFDGSTVHAAIVGR	368987462
		TVAVNLAGIEATLKAGTIGGK	1.21885e+08
		TSALVGAVYSDIPEFREPLK	3149621809
		ISEDDDTNIR	8.7384e+09
		SEGTAVGFSFFSHSIYGGGGPGIFTGNHVVTR	1532115616
		YEDKINLYDAK	82162979
		GFAIPPVTAALCVDAGTQmFSPEK	2.41397e+07
		RTVAVNLAGIEATLK	7.37945e+07
		HVIEGAIEIK	832372667
		TSALVGAVYSDIPEFR	1597327681
		NIMVNHYVATTK	1722068012
		GFAIPPVTAALCVDAGTQMFSPEK	240851787
		TLDLPIVDEAEAImDKVEK	284694396
		NImVNHYVATTK	177940743
		TMNSGFTMYKPVDVAK	2.95158e+09
		ALEDKVIAEDK	1.96803e+08
		GNLAEENVPLEAISPLYNPVVK	1.99781e+09
		QAVVQVPSK	3.41441e+09
		QAVVQVPSKR	2.27547e+08
		WNAYAAAgLVAASIVNCGAAR	3.93187e+06
		mHLLGLGYQGLNADNIVIDLVK	2.20233e+06
		RLDIAAEYSVSMLSTGmALK	4.10714e+07
		SEGTAVGFSFFSHSIYGGGGPGIFTgNHVVTR	9.19205e+06
		VIAEDKTmNSGFTMYKPVDVAK	0
		GNLAEENVPLEAISPLYNPVVKDmVK	35187166
		GNLAEENVPLEAISPLYNPVVKDMVK	1.17707e+07
		LDIAAEYSVSMLSTGmALK	2.2054e+07
		AGTIGGK	8.43781e+07
		INLYDAK	1.74e+09
		ISeDDDTNIR	16707902
		MHLLGLgYQGLNADNIVIDLVK	0
		VKYEDK	8.03568e+07
G0H3A9	Methyl-coenzyme M reductase subunit beta OS=Methanococcus maripaludis X1 OX=1053692 GN=GYY_08625 PE=4 SV=1 - [G0H3A9_METMI]	cSequence	dArea
		WNAYAAAGLVAAVAVSCGAAR	5.75427e+07
		LDVAAEYSVSMLSTAmALK	3.14048e+07
		LDVAAEYSVSMLSTAMALK	408916070
		TVAVNLAGIEGTLAAGK	3.4821e+09
		TLDISAVSNAQAIADEVEK	2.5556e+09
		AIADGVIVVDK	3.38121e+09
		YVIEGALSIKDQF	610435826
		GTVGSVVETVIDR	5776665420
		TMSSGFNMYKPADVNK	2.80404e+08
		RTVAVNLAGIEGTLAAGK	142789800
		GNLVAENVPLEAISPLYNPTIK	2.10108e+09
		NIPVNHAVATTK	1849668821
		KNmMNAIAFSSVMEQTATFEMGDAVGSFER	5821625
		VSEDDDTAVK	3.84538e+09
		NIPVNHAVATTKK	1.85128e+07
		YVIEGALSIK	2.79828e+08
		ILKVSEDDDTAVK	1.71146e+07
		QLAVQVPTAR	7730601545
		VSEdDDTAVK	1.99993e+07
		NMMNAIAFSSVMEQTATFEMGDAVGSFER	93520791
		SmGTAVGFSFFSHSIYGGGGPGIFNGNHVVTR	98718462
		TmSSGFNMYKPADVNK	1.40747e+08
		YEDKISLYDAK	5.1111e+07
		IINGGK	6.70412e+07
		TmSSGFNmYKPADVNK	8.97622e+06
		TLDISAVSNAQAIADEVEKILK	0
		LDVAAEYSVSmLSTAMALKEALIK	0
		GTVGSVVeTVIDR	2.35863e+07
		TVAVNLAGIeGTLAAGkIGgK	1.21885e+08
		VKYEDK	8.03568e+07
		gCQVPGR	2.24326e+07
		ISLYDAK	793522129
A6UWH1	Methyl-coenzyme M reductase subunit gamma OS=Methanococcus aeolicus (strain ATCC BAA-1280 / DSM 17508 / OCM 812 / Nankai-3) OX=419665 GN=Maeo_1267 PE=4 SV=1 - [A6UWH1.1_META3]	cSequence	dArea
		NFCIDTAFFDPATCGMR	8.3255e+08
		NFCIDTAFFDPATCGmR	9.02438e+07
		LDENGLMFDALQR	4.37432e+09
		TVHPPLEEMDMPEDFVR	5.54047e+09
		LDENGLmFDALQR	2.94988e+08
		YIQFADSMYNAPAQPYDR	1.69219e+09
		SAMAYTPQFCPGSTTVAQNR	33930449
		DSIAMRDDEEIVTVVK	409870721
		TLGGYMPTEK	3179115453
		GVDTGTLSGR	2.97047e+09
		YIQFADSmYNAPAQPYDR	1.63963e+08
		DQVGRPLDEPVDFGEPLSTEK	3311255425
		DHMNPDVQLEK	940329193
		ESNLEEmSK	203846709
		DIVEPmSGAK	315780242
		DDEEIVTVVKR	96829322
		DSIAmRDDEEIVTVVK	1.01168e+08
		DHmNPDVQLEK	3.67306e+08
		TVHPPLEEMDmPEDFVR	1.51384e+09
		GATVHGHSLR	633213910
		RDHMNPDVQLEK	0
		FRGVDTGTLSGR	253514621
		EIPDDEIVK	1.30749e+09
		ESNLEEMSK	2.10237e+09
		DIVEPMSGAK	1631903572
		LREIPDDEIVK	1790945081
		LKEITTIYR	564285928
		nFCIDTAFFDPATCGMR	11728343
		NFCIDTAFFDPATCgMR	6.85095e+06
		TGHVLYVK	1544079760
		EITTIYRK	1.64922e+08
		TVHPPLEEmDmPEDFVR	425177487
		TVHPPLEEmDMPEDFVRDIVEPMSGAK	139524496
		TVHPPLEEMDMPEDFVRDIVEPMSGAK	5.74859e+07
		TVHPPLEEMDmPEDFVRDIVEPMSgAK	1.08849e+08
		TVHPPLEEMDmPEDFVRDIVEPmSGAK	1.08849e+08
		QVIEMR	3035841745
		QPGEDYK	3.19093e+09
		TLGGYmPTEK	3.51909e+08
		VMGHR	3.47396e+07
		YVFDEK	1.00954e+07
		TYMWR	1.09304e+09
Q6LWZ6	Methyl-coenzyme M reductase subunit gamma OS=Methanococcus maripaludis (strain S2 / LL) OX=267377 GN=mcrG PE=4 SV=1 - [Q6LWZ6_METMP]	cSequence	dArea
		NILMDTELFDPATSGVR	4.70771e+09
		YIQFADSMYFAPAQPYDR	1822827177
		LDENGMMFDALQR	6.40504e+09
		LDENGmmFDALQR	7.45244e+07
		LDENgMmFDALQR	7.45244e+07
		GVDAGTLSGR	4426885629
		TVHPPLEEMDFVEDYAR	6.25753e+08
		LdENGMMFDALQR	5.76477e+06
		NILMDTELFDPATSGVr	6.47558e+06
		NILmDTELFDPATSGVR	6.28835e+08
		YIQFADSmYFAPAQPYDR	1.8519e+08
		DQVGKPLDAPVDVGEPIPEAK	4641517204
		TVHPPLEEmDFVEDYAR	3806490104
		NDGVAMR	3.38634e+09
		TGHVMYVK	2345296850
		RNHLNPNYELEK	337351280
		NDGVAmR	2.90294e+08
		AYTPQFYPGATK	5680778500
		NHLNPNYELEK	3.15796e+09
		LREIPDEDVVK	1444319075
		NILMDTELFDPATSgVR	1.39582e+07
		LDENGMmFDALQR	5.16003e+08
		ESDLEEFSK	2.83715e+09
		TLGGYIPTNETFK	6506761752
		GATVHGHSLR	633213910
		TGHVmYVK	2.57463e+08
		DLVEPLNGAK	3452474932
		LRGVDAGTLSGR	7.46938e+08
		LREITTIYR	1.10941e+09
		EIPDEDVVK	2627490128
		ADPDVIEVVK	398231470
		ADPDVIEVVKR	1.24245e+09
		EITTIYRNDGVAMR	70253586
		TVhPPLEEMDFVEDYAR	8.95535e+06
		DQVGKPLDAPVdVGEPIPEAK	2.31954e+07
		dqVgkPLdAPVDVGEPIPEAK	8.32062e+07
		IMGHR	5.61333e+07
		QPGEDYK	3.19093e+09
		VAENRR	3.87689e+08
