# Supplementary material for: Expression of divergent methyl/alkyl coenzyme M reductases from uncultured archaea
Source: Commun Biol. 2022 Oct 20;5:1113. doi: 10.1038/s42003-022-04057-6 (PMC9584954; doi:10.1038/s42003-022-04057-6)
Supplement: Supplementary file 6 — Supplementary Data 3 [file 42003_2022_4057_MOESM6_ESM.xlsx]

## Sheet: Figure 2
Fig. 2d
		M. aeolicus McrA	M. maripaludis McrA	M. aeolicus McrB	M. maripaludis McrB	M. aeolicus McrG	M. maripaludis McrG
	MS sum area (NG-tag)	2.89351e+11	1.32925e+09	1.72157e+11	7.7503e+09	1.79762e+11	4.98964e+10
	MS sum area (CA-tag)	4.05381e+11	1.04755e+10	1.50373e+11	2.2792e+10	1.9616e+11	1.07378e+11
	MS sum area (NB-tag)	4.0047e+11	1.84272e+09	2.58819e+11	1.5496e+10	2.34698e+11	8.59391e+10

## Sheet: Figure 4
Fig.4b
		M. aeolicus McrA	M. maripaludis McrA	M. aeolicus McrB	M. maripaludis McrB	M. aeolicus McrG	M. maripaludis McrG
	MS sum area (mcrBDCGA)	2.89351e+11	1.32925e+09	1.72157e+11	7.7503e+09	1.79762e+11	4.98964e+10
	MS sum area (mcrBDGA)	3.19725e+11	5.66533e+10	1.96443e+11	3.70254e+10	2.78034e+11	1.54105e+11
	MS sum area (mcrBCGA)	2.42782e+11	2.63604e+09	1.42125e+11	5.90459e+09	1.62328e+11	5.52027e+10
	MS sum area (mcrBGA)	3.44244e+11	6.22577e+09	1.82066e+11	1.30723e+10	2.36068e+11	9.05031e+10
Fig. 4d
		% of MCRaeo in total cellular proteins
	mcrBDCGA	5.8	5.3	6.5	5.5
	mcrBDGA	1.9	1.8	2.2	1.9
	mcrBCGA	2.4	2	1.8	1.9
	mcrBGA	2.1	2.3	2.1	1.9

## Sheet: Figure 5
Fig. 5c
		M. aeolicus McrA	M. maripaludis McrA	M. aeolicus McrB	M. maripaludis McrB	M. aeolicus McrG	M. maripaludis McrG
	MS sum area (Pull-down with McrCaeo)	6.80387e+10	22809952325	3.99875e+10	1.24672e+10	4.34555e+10	3.38102e+10
	MS sum area (Pull-down with McrDaeo)	1.10374e+11	5.57263e+10	4.14444e+10	3.4097e+10	4.50002e+10	6.82158e+10

## Sheet: Supplementary Figure 3
Fig. S3
			mRNA copies
	M. maripaludis mcr	biological repeats	1	2	3
			980489	944039	846693
			1063004	925515	891703
			1.02526e+06	889544	802644
	ANME-1_G37 mcr	biological repeats	9873744	9295301	9228421
			13913690	9620379	9581119
			8853049	9246766	9915093
